# Supplementary material for: Quantifying Age-Related Rates of Social Contact Using Diaries in a Rural Coastal Population of Kenya
Source: PLoS One. 2014 Aug 15;9(8):e104786. doi: 10.1371/journal.pone.0104786 (PMC4134222; doi:10.1371/journal.pone.0104786)
Supplement: Text S2 — Raw data used in analysis. (CSV) [file pone.0104786.s007.csv]

csid	age_class_part	sex	loc_stat	season	day	diary_type	part_educ_stat	part_job	age_class_cont	diary_keeper	shadow_present	shadow_num	fam_rel	share_hh	same_room	share_bed	ever_met	how_often	difficulties_filling_diary	difficulty_comments	record_all_contacts	record_contacts_comments	behaviour_change	behaviour_change_comments	other_comments	dok_year
1	4	Male	1	0	1	Picture	2	Student	Secondary	Participant	0	0	Sibling	No	No	No	Yes	Daily	No	none	Yes	none	No	none	no comment	2011
1	4	Male	1	0	1	Picture	2	Student	Secondary	Participant	0	0	Parent	No	No	No	Yes	Daily	No	none	Yes	none	No	none	no comment	2011
1	4	Male	1	0	1	Picture	2	Student	Primary	Participant	0	0	Sibling	Yes	Yes	Yes	Yes	Daily	No	none	Yes	none	No	none	no comment	2011
6	2	Male	1	0	1	Picture	0	Unemployed	Adult	Shadow	1	1	Other relative	No	Yes	Yes	Yes	Daily	No	none	Yes	none	No	none	no	2011
6	2	Male	1	0	1	Picture	0	Unemployed	Adult	Shadow	1	1	Other relative	No	No	No	Yes	Daily	No	none	Yes	none	No	none	no	2011
6	2	Male	1	0	1	Picture	0	Unemployed	Adult	Shadow	1	1	Other relative	No	No	No	Yes	Daily	No	none	Yes	none	No	none	no	2011
6	2	Male	1	0	1	Picture	0	Unemployed	Secondary	Shadow	1	1	Sibling	No	No	No	Yes	Daily	No	none	Yes	none	No	none	no	2011
6	2	Male	1	0	1	Picture	0	Unemployed	Pre-School	Shadow	1	1	Other relative	Yes	No	No	Yes	Daily	No	none	Yes	none	No	none	no	2011
6	2	Male	1	0	1	Picture	0	Unemployed	Adult	Shadow	1	1	Other relative	No	No	No	Yes	Daily	No	none	Yes	none	No	none	no	2011
6	2	Male	1	0	1	Picture	0	Unemployed	Adult	Shadow	1	1	Sibling	No	No	No	Yes	Daily	No	none	Yes	none	No	none	no	2011
6	2	Male	1	0	1	Picture	0	Unemployed	Secondary	Shadow	1	1	Other relative	No	No	No	Yes	Daily	No	none	Yes	none	No	none	no	2011
6	2	Male	1	0	1	Picture	0	Unemployed	Adult	Shadow	1	1	Other relative	No	No	No	Yes	Daily	No	none	Yes	none	No	none	no	2011
6	2	Male	1	0	1	Picture	0	Unemployed	Adult	Shadow	1	1	Other relative	Yes	No	No	Yes	Daily	No	none	Yes	none	No	none	no	2011
6	2	Male	1	0	1	Picture	0	Unemployed	Older	Shadow	1	1	Other relative	Yes	No	No	Yes	Daily	No	none	Yes	none	No	none	no	2011
6	2	Male	1	0	1	Picture	0	Unemployed	Secondary	Shadow	1	1	Other relative	Yes	No	No	Yes	Daily	No	none	Yes	none	No	none	no	2011
6	2	Male	1	0	1	Picture	0	Unemployed	Secondary	Shadow	1	1	Other relative	No	No	No	Yes	Daily	No	none	Yes	none	No	none	no	2011
6	2	Male	1	0	1	Picture	0	Unemployed	Secondary	Shadow	1	1	Other relative	Yes	No	No	Yes	Daily	No	none	Yes	none	No	none	no	2011
6	2	Male	1	0	1	Picture	0	Unemployed	Primary	Shadow	1	1	Other relative	Yes	No	No	Yes	Daily	No	none	Yes	none	No	none	no	2011
6	2	Male	1	0	1	Picture	0	Unemployed	Secondary	Shadow	1	1	Other relative	Yes	Yes	No	Yes	Daily	No	none	Yes	none	No	none	no	2011
6	2	Male	1	0	1	Picture	0	Unemployed	Adult	Shadow	1	1	Other relative	No	No	No	Yes	Daily	No	none	Yes	none	No	none	no	2011
6	2	Male	1	0	1	Picture	0	Unemployed	Adult	Shadow	1	1	Other relative	No	No	No	Yes	Daily	No	none	Yes	none	No	none	no	2011
6	2	Male	1	0	1	Picture	0	Unemployed	Adult	Shadow	1	1	Other relative	No	No	No	Yes	Daily	No	none	Yes	none	No	none	no	2011
6	2	Male	1	0	1	Picture	0	Unemployed	Adult	Shadow	1	1	Other relative	No	No	No	Yes	Daily	No	none	Yes	none	No	none	no	2011
14	3	Female	1	1	1	Picture	1	Pre-School	Secondary	Shadow	1	1	Sibling	No	No	No	Yes	Daily	No	None	Yes	None	No	None	999	2011
14	3	Female	1	1	1	Picture	1	Pre-School	Primary	Shadow	1	1	Sibling	No	No	No	Yes	Daily	No	None	Yes	None	No	None	999	2011
14	3	Female	1	1	1	Picture	1	Pre-School	Pre-School	Shadow	1	1	Parent	No	Yes	No	Yes	Daily	No	None	Yes	None	No	None	999	2011
14	3	Female	1	1	1	Picture	1	Pre-School	Primary	Shadow	1	1	Sibling	No	No	No	Yes	Daily	No	None	Yes	None	No	None	999	2011
14	3	Female	1	1	1	Picture	1	Pre-School	Pre-School	Shadow	1	1	Sibling	No	No	No	Yes	Daily	No	None	Yes	None	No	None	999	2011
14	3	Female	1	1	1	Picture	1	Pre-School	Adult	Shadow	1	1	Sibling	No	No	No	Yes	Daily	No	None	Yes	None	No	None	999	2011
14	3	Female	1	1	1	Picture	1	Pre-School	Secondary	Shadow	1	1	Sibling	Yes	No	No	Yes	Daily	No	None	Yes	None	No	None	999	2011
14	3	Female	1	1	1	Picture	1	Pre-School	Primary	Shadow	1	1	Sibling	Yes	No	No	Yes	Daily	No	None	Yes	None	No	None	999	2011
14	3	Female	1	1	1	Picture	1	Pre-School	Pre-School	Shadow	1	1	Parent	No	Yes	No	Yes	Daily	No	None	Yes	None	No	None	999	2011
14	3	Female	1	1	1	Picture	1	Pre-School	Pre-School	Shadow	1	1	Sibling	No	No	No	Yes	Daily	No	None	Yes	None	No	None	999	2011
14	3	Female	1	1	1	Picture	1	Pre-School	Primary	Shadow	1	1	Sibling	No	No	No	Yes	Daily	No	None	Yes	None	No	None	999	2011
14	3	Female	1	1	1	Picture	1	Pre-School	Adult	Shadow	1	1	Sibling	No	No	No	Yes	Daily	No	None	Yes	None	No	None	999	2011
14	3	Female	1	1	1	Picture	1	Pre-School	Primary	Shadow	1	1	Sibling	No	No	No	Yes	Daily	No	None	Yes	None	No	None	999	2011
15	2	Female	1	1	1	Picture	0	Pre-School	Pre-School	Shadow	1	1	Sibling	No	Yes	No	Yes	Daily	No	none	Yes	none	No	none	no	2011
15	2	Female	1	1	1	Picture	0	Pre-School	Pre-School	Shadow	1	1	Sibling	No	Yes	No	Yes	Daily	No	none	Yes	none	No	none	no	2011
15	2	Female	1	1	1	Picture	0	Pre-School	Primary	Shadow	1	1	Sibling	No	Yes	No	Yes	Daily	No	none	Yes	none	No	none	no	2011
15	2	Female	1	1	1	Picture	0	Pre-School	Pre-School	Shadow	1	1	Sibling	No	Yes	No	Yes	Daily	No	none	Yes	none	No	none	no	2011
15	2	Female	1	1	1	Picture	0	Pre-School	Adult	Shadow	1	1	Sibling	No	Yes	No	Yes	Daily	No	none	Yes	none	No	none	no	2011
15	2	Female	1	1	1	Picture	0	Pre-School	Adult	Shadow	1	1	Sibling	No	Yes	No	Yes	Daily	No	none	Yes	none	No	none	no	2011
15	2	Female	1	1	1	Picture	0	Pre-School	Pre-School	Shadow	1	1	Sibling	No	Yes	No	Yes	Daily	No	none	Yes	none	No	none	no	2011
15	2	Female	1	1	1	Picture	0	Pre-School	Primary	Shadow	1	1	Sibling	No	Yes	No	Yes	Daily	No	none	Yes	none	No	none	no	2011
15	2	Female	1	1	1	Picture	0	Pre-School	Pre-School	Shadow	1	1	Parent	No	Yes	No	Yes	Daily	No	none	Yes	none	No	none	no	2011
15	2	Female	1	1	1	Picture	0	Pre-School	Primary	Shadow	1	1	Sibling	No	Yes	No	Yes	Daily	No	none	Yes	none	No	none	no	2011
15	2	Female	1	1	1	Picture	0	Pre-School	Adult	Shadow	1	1	Sibling	No	Yes	No	Yes	Daily	No	none	Yes	none	No	none	no	2011
15	2	Female	1	1	1	Picture	0	Pre-School	Pre-School	Shadow	1	1	Sibling	No	Yes	No	Yes	Daily	No	none	Yes	none	No	none	no	2011
15	2	Female	1	1	1	Picture	0	Pre-School	Pre-School	Shadow	1	1	Sibling	No	Yes	No	Yes	Daily	No	none	Yes	none	No	none	no	2011
15	2	Female	1	1	1	Picture	0	Pre-School	Older	Shadow	1	1	Sibling	No	Yes	No	Yes	Daily	No	none	Yes	none	No	none	no	2011
15	2	Female	1	1	1	Picture	0	Pre-School	Primary	Shadow	1	1	Sibling	No	Yes	No	Yes	Daily	No	none	Yes	none	No	none	no	2011
15	2	Female	1	1	1	Picture	0	Pre-School	Primary	Shadow	1	1	Sibling	No	Yes	No	Yes	Daily	No	none	Yes	none	No	none	no	2011
15	2	Female	1	1	1	Picture	0	Pre-School	Pre-School	Shadow	1	1	Sibling	No	Yes	No	Yes	Daily	No	none	Yes	none	No	none	no	2011
15	2	Female	1	1	1	Picture	0	Pre-School	Adult	Shadow	1	1	Sibling	Yes	Yes	No	Yes	Daily	No	none	Yes	none	No	none	no	2011
15	2	Female	1	1	1	Picture	0	Pre-School	Primary	Shadow	1	1	Parent	Yes	Yes	No	Yes	Daily	No	none	Yes	none	No	none	no	2011
15	2	Female	1	1	1	Picture	0	Pre-School	Primary	Shadow	1	1	Sibling	No	Yes	No	Yes	Daily	No	none	Yes	none	No	none	no	2011
15	2	Female	1	1	1	Picture	0	Pre-School	Adult	Shadow	1	1	Sibling	No	Yes	No	Yes	Daily	No	none	Yes	none	No	none	no	2011
15	2	Female	1	1	1	Picture	0	Pre-School	Adult	Shadow	1	1	Sibling	Yes	Yes	No	Yes	Daily	No	none	Yes	none	No	none	no	2011
15	2	Female	1	1	1	Picture	0	Pre-School	Pre-School	Shadow	1	1	Sibling	No	Yes	No	Yes	Daily	No	none	Yes	none	No	none	no	2011
16	3	Male	1	1	0	Picture	2	Student	Secondary	Participant	0	0	Parent	No	No	No	Yes	Daily	No	None	Yes	None	No	None	999	2011
16	3	Male	1	1	0	Picture	2	Student	Adult	Participant	0	0	Parent	No	No	No	Yes	Daily	No	None	Yes	None	No	None	999	2011
16	3	Male	1	1	0	Picture	2	Student	Adult	Participant	0	0	Parent	No	No	No	Yes	Daily	No	None	Yes	None	No	None	999	2011
16	3	Male	1	1	0	Picture	2	Student	Adult	Participant	0	0	Parent	No	No	No	Yes	Daily	No	None	Yes	None	No	None	999	2011
16	3	Male	1	1	0	Picture	2	Student	Older	Participant	0	0	Parent	No	No	No	Yes	Daily	No	None	Yes	None	No	None	999	2011
16	3	Male	1	1	0	Picture	2	Student	Older	Participant	0	0	Parent	Yes	No	No	Yes	Daily	No	None	Yes	None	No	None	999	2011
16	3	Male	1	1	0	Picture	2	Student	Adult	Participant	0	0	Parent	Yes	No	No	Yes	Daily	No	None	Yes	None	No	None	999	2011
16	3	Male	1	1	0	Picture	2	Student	Older	Participant	0	0	Parent	No	No	No	Yes	Daily	No	None	Yes	None	No	None	999	2011
16	3	Male	1	1	0	Picture	2	Student	Primary	Participant	0	0	Parent	No	No	No	Yes	Daily	No	None	Yes	None	No	None	999	2011
18	4	Male	1	1	1	Picture	2	Student	Older	Participant	0	0	Parent	No	No	No	Yes	Daily	No	none	No	He could not figure out quickly what symbols to use to represent the three contacts that's why he forgot.	No	none	no	2011
18	4	Male	1	1	1	Picture	2	Student	Primary	Participant	0	0	Parent	No	No	No	Yes	Daily	No	none	No	He could not figure out quickly what symbols to use to represent the three contacts that's why he forgot.	No	none	no	2011
18	4	Male	1	1	1	Picture	2	Student	Primary	Participant	0	0	Parent	Yes	No	No	Yes	Daily	No	none	No	He could not figure out quickly what symbols to use to represent the three contacts that's why he forgot.	No	none	no	2011
18	4	Male	1	1	1	Picture	2	Student	Secondary	Participant	0	0	Parent	No	No	No	Yes	Daily	No	none	No	He could not figure out quickly what symbols to use to represent the three contacts that's why he forgot.	No	none	no	2011
18	4	Male	1	1	1	Picture	2	Student	Adult	Participant	0	0	Parent	Yes	No	No	Yes	Daily	No	none	No	He could not figure out quickly what symbols to use to represent the three contacts that's why he forgot.	No	none	no	2011
18	4	Male	1	1	1	Picture	2	Student	Secondary	Participant	0	0	Parent	No	No	No	Yes	Daily	No	none	No	He could not figure out quickly what symbols to use to represent the three contacts that's why he forgot.	No	none	no	2011
18	4	Male	1	1	1	Picture	2	Student	Primary	Participant	0	0	Parent	No	No	No	Yes	Daily	No	none	No	He could not figure out quickly what symbols to use to represent the three contacts that's why he forgot.	No	none	no	2011
18	4	Male	1	1	1	Picture	2	Student	Secondary	Participant	0	0	Parent	No	No	No	Yes	Daily	No	none	No	He could not figure out quickly what symbols to use to represent the three contacts that's why he forgot.	No	none	no	2011
18	4	Male	1	1	1	Picture	2	Student	Primary	Participant	0	0	Sibling	No	No	No	Yes	Daily	No	none	No	He could not figure out quickly what symbols to use to represent the three contacts that's why he forgot.	No	none	no	2011
18	4	Male	1	1	1	Picture	2	Student	Adult	Participant	0	0	Parent	No	No	No	Yes	Rarely	No	none	No	He could not figure out quickly what symbols to use to represent the three contacts that's why he forgot.	No	none	no	2011
18	4	Male	1	1	1	Picture	2	Student	Primary	Participant	0	0	Parent	Yes	No	No	Yes	Daily	No	none	No	He could not figure out quickly what symbols to use to represent the three contacts that's why he forgot.	No	none	no	2011
18	4	Male	1	1	1	Picture	2	Student	Adult	Participant	0	0	Parent	No	No	No	Missing	Missing	No	none	No	He could not figure out quickly what symbols to use to represent the three contacts that's why he forgot.	No	none	no	2011
18	4	Male	1	1	1	Picture	2	Student	Primary	Participant	0	0	Parent	Yes	No	No	Yes	Daily	No	none	No	He could not figure out quickly what symbols to use to represent the three contacts that's why he forgot.	No	none	no	2011
18	4	Male	1	1	1	Picture	2	Student	Secondary	Participant	0	0	Sibling	No	No	No	Yes	Daily	No	none	No	He could not figure out quickly what symbols to use to represent the three contacts that's why he forgot.	No	none	no	2011
18	4	Male	1	1	1	Picture	2	Student	Primary	Participant	0	0	Parent	Yes	No	No	Yes	Daily	No	none	No	He could not figure out quickly what symbols to use to represent the three contacts that's why he forgot.	No	none	no	2011
18	4	Male	1	1	1	Picture	2	Student	Older	Participant	0	0	Parent	No	No	No	Yes	Rarely	No	none	No	He could not figure out quickly what symbols to use to represent the three contacts that's why he forgot.	No	none	no	2011
18	4	Male	1	1	1	Picture	2	Student	Pre-School	Participant	0	0	Parent	Yes	No	No	Yes	Daily	No	none	No	He could not figure out quickly what symbols to use to represent the three contacts that's why he forgot.	No	none	no	2011
18	4	Male	1	1	1	Picture	2	Student	Adult	Participant	0	0	Sibling	No	No	No	Yes	Rarely	No	none	No	He could not figure out quickly what symbols to use to represent the three contacts that's why he forgot.	No	none	no	2011
18	4	Male	1	1	1	Picture	2	Student	Adult	Participant	0	0	Sibling	No	No	No	Yes	Daily	No	none	No	He could not figure out quickly what symbols to use to represent the three contacts that's why he forgot.	No	none	no	2011
18	4	Male	1	1	1	Picture	2	Student	Primary	Participant	0	0	Parent	No	No	No	Yes	Daily	No	none	No	He could not figure out quickly what symbols to use to represent the three contacts that's why he forgot.	No	none	no	2011
18	4	Male	1	1	1	Picture	2	Student	Adult	Participant	0	0	Parent	Yes	No	No	Yes	Daily	No	none	No	He could not figure out quickly what symbols to use to represent the three contacts that's why he forgot.	No	none	no	2011
18	4	Male	1	1	1	Picture	2	Student	Adult	Participant	0	0	Parent	No	No	No	Yes	Daily	No	none	No	He could not figure out quickly what symbols to use to represent the three contacts that's why he forgot.	No	none	no	2011
18	4	Male	1	1	1	Picture	2	Student	Secondary	Participant	0	0	Sibling	No	No	No	Yes	Daily	No	none	No	He could not figure out quickly what symbols to use to represent the three contacts that's why he forgot.	No	none	no	2011
18	4	Male	1	1	1	Picture	2	Student	Secondary	Participant	0	0	Parent	No	No	No	Yes	Missing	No	none	No	He could not figure out quickly what symbols to use to represent the three contacts that's why he forgot.	No	none	no	2011
19	1	Female	1	0	0	Picture	0	Pre-School	Secondary	Shadow	1	1	Parent	No	Yes	Yes	Yes	Daily	No	None	Yes	None	No	None	No	2012
19	1	Female	1	0	0	Picture	0	Pre-School	Secondary	Shadow	1	1	Parent	No	Yes	Yes	Yes	Daily	No	None	Yes	None	No	None	No	2012
19	1	Female	1	0	0	Picture	0	Pre-School	Pre-School	Shadow	1	1	Sibling	No	Yes	No	Yes	Daily	No	None	Yes	None	No	None	No	2012
19	1	Female	1	0	0	Picture	0	Pre-School	Infant	Shadow	1	1	Parent	Yes	Yes	Yes	Yes	Daily	No	None	Yes	None	No	None	No	2012
19	1	Female	1	0	0	Picture	0	Pre-School	Adult	Shadow	1	1	Parent	Yes	Yes	No	Yes	Daily	No	None	Yes	None	No	None	No	2012
19	1	Female	1	0	0	Picture	0	Pre-School	Pre-School	Shadow	1	1	Parent	Yes	Yes	Yes	Yes	Daily	No	None	Yes	None	No	None	No	2012
19	1	Female	1	0	0	Picture	0	Pre-School	Adult	Shadow	1	1	Sibling	Yes	Yes	Yes	Yes	Daily	No	None	Yes	None	No	None	No	2012
19	1	Female	1	0	0	Picture	0	Pre-School	Secondary	Shadow	1	1	Sibling	No	Yes	Yes	Yes	Daily	No	None	Yes	None	No	None	No	2012
19	1	Female	1	0	0	Picture	0	Pre-School	Adult	Shadow	1	1	Parent	Yes	Yes	Yes	Yes	Daily	No	None	Yes	None	No	None	No	2012
19	1	Female	1	0	0	Picture	0	Pre-School	Pre-School	Shadow	1	1	Sibling	Yes	Yes	Yes	Yes	Daily	No	None	Yes	None	No	None	No	2012
19	1	Female	1	0	0	Picture	0	Pre-School	Pre-School	Shadow	1	1	Parent	Yes	Yes	Yes	Yes	Daily	No	None	Yes	None	No	None	No	2012
20	5	Female	1	0	1	Picture	4	Other	Adult	Participant	0	0	Offspring	Yes	No	No	Yes	Daily	No	None	Yes	None	No		999	2011
20	5	Female	1	0	1	Picture	4	Other	Secondary	Participant	0	0	Offspring	Yes	No	No	Yes	Daily	No	None	Yes	None	No		999	2011
20	5	Female	1	0	1	Picture	4	Other	Adult	Participant	0	0	Offspring	No	No	No	Yes	Daily	No	None	Yes	None	No		999	2011
20	5	Female	1	0	1	Picture	4	Other	Secondary	Participant	0	0	Offspring	Yes	No	No	Yes	Daily	No	None	Yes	None	No		999	2011
20	5	Female	1	0	1	Picture	4	Other	Adult	Participant	0	0	Offspring	No	No	No	Yes	Daily	No	None	Yes	None	No		999	2011
22	2	Male	1	0	1	Picture	0	Unemployed	Adult	Shadow	1	1	Sibling	Yes	Yes	No	Yes	Daily	No	none	Yes	none	No	none	999	2011
22	2	Male	1	0	1	Picture	0	Unemployed	Older	Shadow	1	1	Parent	Yes	Yes	Yes	Yes	Daily	No	none	Yes	none	No	none	999	2011
22	2	Male	1	0	1	Picture	0	Unemployed	Primary	Shadow	1	1	Sibling	Yes	Yes	No	Yes	Daily	No	none	Yes	none	No	none	999	2011
22	2	Male	1	0	1	Picture	0	Unemployed	Pre-School	Shadow	1	1	Other relative	Yes	Yes	No	Yes	Daily	No	none	Yes	none	No	none	999	2011
23	5	Male	1	1	1	Picture	9	Business Person	Primary	Participant	0	0	Spouse	No	Yes	Yes	Yes	Daily	No	none	Yes	none	No	none	no	2011
23	5	Male	1	1	1	Picture	9	Business Person	Adult	Participant	0	0	Spouse	Yes	Yes	Yes	Yes	Daily	No	none	Yes	none	No	none	no	2011
23	5	Male	1	1	1	Picture	9	Business Person	Adult	Participant	0	0	Offspring	No	No	No	Yes	Daily	No	none	Yes	none	No	none	no	2011
23	5	Male	1	1	1	Picture	9	Business Person	Adult	Participant	0	0	Spouse	No	Yes	Yes	Yes	Daily	No	none	Yes	none	No	none	no	2011
23	5	Male	1	1	1	Picture	9	Business Person	Older	Participant	0	0	Offspring	No	No	No	Yes	Daily	No	none	Yes	none	No	none	no	2011
23	5	Male	1	1	1	Picture	9	Business Person	Primary	Participant	0	0	Spouse	No	Yes	Yes	Yes	Daily	No	none	Yes	none	No	none	no	2011
23	5	Male	1	1	1	Picture	9	Business Person	Older	Participant	0	0	Spouse	No	Yes	Yes	Yes	Daily	No	none	Yes	none	No	none	no	2011
23	5	Male	1	1	1	Picture	9	Business Person	Adult	Participant	0	0	Spouse	No	Yes	Yes	Yes	Daily	No	none	Yes	none	No	none	no	2011
23	5	Male	1	1	1	Picture	9	Business Person	Adult	Participant	0	0	Spouse	No	Yes	Yes	Yes	Daily	No	none	Yes	none	No	none	no	2011
23	5	Male	1	1	1	Picture	9	Business Person	Adult	Participant	0	0	Spouse	No	Yes	Yes	Yes	Daily	No	none	Yes	none	No	none	no	2011
23	5	Male	1	1	1	Picture	9	Business Person	Adult	Participant	0	0	Spouse	Yes	Yes	Yes	Yes	Daily	No	none	Yes	none	No	none	no	2011
23	5	Male	1	1	1	Picture	9	Business Person	Older	Participant	0	0	Spouse	No	Yes	Yes	Yes	Daily	No	none	Yes	none	No	none	no	2011
23	5	Male	1	1	1	Picture	9	Business Person	Older	Participant	0	0	Spouse	No	Yes	Yes	Yes	Daily	No	none	Yes	none	No	none	no	2011
23	5	Male	1	1	1	Picture	9	Business Person	Infant	Participant	0	0	Spouse	No	Yes	Yes	Yes	Daily	No	none	Yes	none	No	none	no	2011
23	5	Male	1	1	1	Picture	9	Business Person	Adult	Participant	0	0	Spouse	No	Yes	Yes	Yes	Daily	No	none	Yes	none	No	none	no	2011
23	5	Male	1	1	1	Picture	9	Business Person	Primary	Participant	0	0	Spouse	Yes	Yes	Yes	Yes	Daily	No	none	Yes	none	No	none	no	2011
23	5	Male	1	1	1	Picture	9	Business Person	Older	Participant	0	0	Spouse	No	Yes	Yes	Yes	Daily	No	none	Yes	none	No	none	no	2011
23	5	Male	1	1	1	Picture	9	Business Person	Older	Participant	0	0	Spouse	No	Yes	Yes	Yes	Daily	No	none	Yes	none	No	none	no	2011
23	5	Male	1	1	1	Picture	9	Business Person	Adult	Participant	0	0	Offspring	Yes	No	No	Yes	Daily	No	none	Yes	none	No	none	no	2011
23	5	Male	1	1	1	Picture	9	Business Person	Secondary	Participant	0	0	Spouse	Yes	Yes	Yes	Yes	Daily	No	none	Yes	none	No	none	no	2011
23	5	Male	1	1	1	Picture	9	Business Person	Adult	Participant	0	0	Spouse	No	Yes	Yes	Yes	Daily	No	none	Yes	none	No	none	no	2011
23	5	Male	1	1	1	Picture	9	Business Person	Older	Participant	0	0	Spouse	No	Yes	Yes	Yes	Daily	No	none	Yes	none	No	none	no	2011
23	5	Male	1	1	1	Picture	9	Business Person	Adult	Participant	0	0	Offspring	No	No	No	Yes	Daily	No	none	Yes	none	No	none	no	2011
26	5	Female	1	1	1	Picture	2	Other	Adult	Participant	0	0	Missing	No	Missing	Missing	Yes	Regularly	No	none	Yes	none	Yes	some of the students were afraid to greet the participants after they knew he was keeping the diary	999	2011
26	5	Female	1	1	1	Picture	2	Other	Secondary	Participant	0	0	Missing	No	Missing	Missing	Yes	Often	No	none	Yes	none	Yes	some of the students were afraid to greet the participants after they knew he was keeping the diary	999	2011
26	5	Female	1	1	1	Picture	2	Other	Secondary	Participant	0	0	Missing	No	Missing	Missing	Yes	Regularly	No	none	Yes	none	Yes	some of the students were afraid to greet the participants after they knew he was keeping the diary	999	2011
26	5	Female	1	1	1	Picture	2	Other	Adult	Participant	0	0	Missing	No	Missing	Missing	Yes	Regularly	No	none	Yes	none	Yes	some of the students were afraid to greet the participants after they knew he was keeping the diary	999	2011
26	5	Female	1	1	1	Picture	2	Other	Adult	Participant	0	0	Missing	No	Missing	Missing	Yes	Regularly	No	none	Yes	none	Yes	some of the students were afraid to greet the participants after they knew he was keeping the diary	999	2011
26	5	Female	1	1	1	Picture	2	Other	Adult	Participant	0	0	Missing	No	Missing	Missing	Yes	Regularly	No	none	Yes	none	Yes	some of the students were afraid to greet the participants after they knew he was keeping the diary	999	2011
26	5	Female	1	1	1	Picture	2	Other	Pre-School	Participant	0	0	Missing	No	Missing	Missing	Yes	Regularly	No	none	Yes	none	Yes	some of the students were afraid to greet the participants after they knew he was keeping the diary	999	2011
26	5	Female	1	1	1	Picture	2	Other	Secondary	Participant	0	0	Missing	No	Missing	Missing	Yes	Regularly	No	none	Yes	none	Yes	some of the students were afraid to greet the participants after they knew he was keeping the diary	999	2011
26	5	Female	1	1	1	Picture	2	Other	Adult	Participant	0	0	Missing	No	Missing	Missing	Yes	Regularly	No	none	Yes	none	Yes	some of the students were afraid to greet the participants after they knew he was keeping the diary	999	2011
26	5	Female	1	1	1	Picture	2	Other	Adult	Participant	0	0	Missing	No	Missing	Missing	Yes	Regularly	No	none	Yes	none	Yes	some of the students were afraid to greet the participants after they knew he was keeping the diary	999	2011
26	5	Female	1	1	1	Picture	2	Other	Adult	Participant	0	0	Missing	No	Missing	Missing	Yes	Regularly	No	none	Yes	none	Yes	some of the students were afraid to greet the participants after they knew he was keeping the diary	999	2011
26	5	Female	1	1	1	Picture	2	Other	Secondary	Participant	0	0	Missing	No	Missing	Missing	Yes	Regularly	No	none	Yes	none	Yes	some of the students were afraid to greet the participants after they knew he was keeping the diary	999	2011
26	5	Female	1	1	1	Picture	2	Other	Adult	Participant	0	0	Missing	No	Missing	Missing	Yes	Regularly	No	none	Yes	none	Yes	some of the students were afraid to greet the participants after they knew he was keeping the diary	999	2011
26	5	Female	1	1	1	Picture	2	Other	Adult	Participant	0	0	Missing	No	Missing	Missing	Yes	Regularly	No	none	Yes	none	Yes	some of the students were afraid to greet the participants after they knew he was keeping the diary	999	2011
26	5	Female	1	1	1	Picture	2	Other	Older	Participant	0	0	Missing	No	Missing	Missing	Yes	Regularly	No	none	Yes	none	Yes	some of the students were afraid to greet the participants after they knew he was keeping the diary	999	2011
26	5	Female	1	1	1	Picture	2	Other	Secondary	Participant	0	0	Missing	No	Missing	Missing	Yes	Regularly	No	none	Yes	none	Yes	some of the students were afraid to greet the participants after they knew he was keeping the diary	999	2011
26	5	Female	1	1	1	Picture	2	Other	Secondary	Participant	0	0	Missing	No	Missing	Missing	Yes	Regularly	No	none	Yes	none	Yes	some of the students were afraid to greet the participants after they knew he was keeping the diary	999	2011
26	5	Female	1	1	1	Picture	2	Other	Adult	Participant	0	0	Missing	No	Missing	Missing	Yes	Regularly	No	none	Yes	none	Yes	some of the students were afraid to greet the participants after they knew he was keeping the diary	999	2011
26	5	Female	1	1	1	Picture	2	Other	Secondary	Participant	0	0	Missing	No	Missing	Missing	Yes	Regularly	No	none	Yes	none	Yes	some of the students were afraid to greet the participants after they knew he was keeping the diary	999	2011
26	5	Female	1	1	1	Picture	2	Other	Adult	Participant	0	0	Missing	No	Missing	Missing	Yes	Regularly	No	none	Yes	none	Yes	some of the students were afraid to greet the participants after they knew he was keeping the diary	999	2011
26	5	Female	1	1	1	Picture	2	Other	Adult	Participant	0	0	Missing	No	Missing	Missing	Yes	Often	No	none	Yes	none	Yes	some of the students were afraid to greet the participants after they knew he was keeping the diary	999	2011
26	5	Female	1	1	1	Picture	2	Other	Adult	Participant	0	0	Missing	No	Missing	Missing	Yes	Often	No	none	Yes	none	Yes	some of the students were afraid to greet the participants after they knew he was keeping the diary	999	2011
26	5	Female	1	1	1	Picture	2	Other	Secondary	Participant	0	0	Missing	No	Missing	Missing	Missing	Missing	No	none	Yes	none	Yes	some of the students were afraid to greet the participants after they knew he was keeping the diary	999	2011
26	5	Female	1	1	1	Picture	2	Other	Secondary	Participant	0	0	Missing	No	Missing	Missing	Yes	Regularly	No	none	Yes	none	Yes	some of the students were afraid to greet the participants after they knew he was keeping the diary	999	2011
26	5	Female	1	1	1	Picture	2	Other	Adult	Participant	0	0	Missing	No	Missing	Missing	Yes	Regularly	No	none	Yes	none	Yes	some of the students were afraid to greet the participants after they knew he was keeping the diary	999	2011
26	5	Female	1	1	1	Picture	2	Other	Adult	Participant	0	0	Missing	No	Missing	Missing	Yes	Regularly	No	none	Yes	none	Yes	some of the students were afraid to greet the participants after they knew he was keeping the diary	999	2011
26	5	Female	1	1	1	Picture	2	Other	Older	Participant	0	0	Missing	No	Missing	Missing	Yes	Regularly	No	none	Yes	none	Yes	some of the students were afraid to greet the participants after they knew he was keeping the diary	999	2011
26	5	Female	1	1	1	Picture	2	Other	Pre-School	Participant	0	0	Missing	No	Missing	Missing	Yes	Regularly	No	none	Yes	none	Yes	some of the students were afraid to greet the participants after they knew he was keeping the diary	999	2011
26	5	Female	1	1	1	Picture	2	Other	Adult	Participant	0	0	Missing	No	Missing	Missing	Yes	Often	No	none	Yes	none	Yes	some of the students were afraid to greet the participants after they knew he was keeping the diary	999	2011
26	5	Female	1	1	1	Picture	2	Other	Secondary	Participant	0	0	Missing	No	Missing	Missing	Yes	Regularly	No	none	Yes	none	Yes	some of the students were afraid to greet the participants after they knew he was keeping the diary	999	2011
26	5	Female	1	1	1	Picture	2	Other	Secondary	Participant	0	0	Missing	No	Missing	Missing	Yes	Often	No	none	Yes	none	Yes	some of the students were afraid to greet the participants after they knew he was keeping the diary	999	2011
26	5	Female	1	1	1	Picture	2	Other	Secondary	Participant	0	0	Missing	No	Missing	Missing	Yes	Regularly	No	none	Yes	none	Yes	some of the students were afraid to greet the participants after they knew he was keeping the diary	999	2011
26	5	Female	1	1	1	Picture	2	Other	Secondary	Participant	0	0	Missing	No	Missing	Missing	Yes	Often	No	none	Yes	none	Yes	some of the students were afraid to greet the participants after they knew he was keeping the diary	999	2011
26	5	Female	1	1	1	Picture	2	Other	Adult	Participant	0	0	Missing	No	Missing	Missing	Yes	Often	No	none	Yes	none	Yes	some of the students were afraid to greet the participants after they knew he was keeping the diary	999	2011
28	3	Female	1	0	1	Picture	1	Student	Adult	Shadow	1	2	Sibling	No	Yes	Yes	Yes	Daily	No	None	No	At times the participant was away from the sight of the shadow.	No	None	No comment	2012
28	3	Female	1	0	1	Picture	1	Student	Primary	Shadow	1	2	Parent	Yes	No	No	Yes	Daily	No	None	No	At times the participant was away from the sight of the shadow.	No	None	No comment	2012
28	3	Female	1	0	1	Picture	1	Student	Adult	Shadow	1	2	Other relative	No	Yes	Yes	Yes	Daily	No	None	No	At times the participant was away from the sight of the shadow.	No	None	No comment	2012
28	3	Female	1	0	1	Picture	1	Student	Adult	Shadow	1	2	Other relative	Yes	Yes	Yes	Yes	Daily	No	None	No	At times the participant was away from the sight of the shadow.	No	None	No comment	2012
28	3	Female	1	0	1	Picture	1	Student	Primary	Shadow	1	2	Other relative	No	Yes	Yes	Yes	Daily	No	None	No	At times the participant was away from the sight of the shadow.	No	None	No comment	2012
28	3	Female	1	0	1	Picture	1	Student	Primary	Shadow	1	2	Sibling	No	Yes	No	Yes	Daily	No	None	No	At times the participant was away from the sight of the shadow.	No	None	No comment	2012
28	3	Female	1	0	1	Picture	1	Student	Primary	Shadow	1	2	Other relative	No	Yes	Yes	Yes	Daily	No	None	No	At times the participant was away from the sight of the shadow.	No	None	No comment	2012
28	3	Female	1	0	1	Picture	1	Student	Primary	Shadow	1	2	Other relative	Yes	Yes	Yes	Yes	Daily	No	None	No	At times the participant was away from the sight of the shadow.	No	None	No comment	2012
28	3	Female	1	0	1	Picture	1	Student	Adult	Shadow	1	2	Other relative	Yes	Yes	Yes	Yes	Daily	No	None	No	At times the participant was away from the sight of the shadow.	No	None	No comment	2012
28	3	Female	1	0	1	Picture	1	Student	Adult	Shadow	1	2	Other relative	Yes	Yes	Yes	Yes	Daily	No	None	No	At times the participant was away from the sight of the shadow.	No	None	No comment	2012
28	3	Female	1	0	1	Picture	1	Student	Primary	Shadow	1	2	Parent	No	No	No	Yes	Daily	No	None	No	At times the participant was away from the sight of the shadow.	No	None	No comment	2012
28	3	Female	1	0	1	Picture	1	Student	Primary	Shadow	1	2	Other relative	No	Yes	Yes	Yes	Daily	No	None	No	At times the participant was away from the sight of the shadow.	No	None	No comment	2012
28	3	Female	1	0	1	Picture	1	Student	Primary	Shadow	1	2	Sibling	No	Yes	No	Yes	Daily	No	None	No	At times the participant was away from the sight of the shadow.	No	None	No comment	2012
28	3	Female	1	0	1	Picture	1	Student	Primary	Shadow	1	2	Other relative	No	Yes	Yes	Yes	Daily	No	None	No	At times the participant was away from the sight of the shadow.	No	None	No comment	2012
28	3	Female	1	0	1	Picture	1	Student	Pre-School	Shadow	1	2	Other relative	Yes	Yes	Yes	Missing	Missing	No	None	No	At times the participant was away from the sight of the shadow.	No	None	No comment	2012
28	3	Female	1	0	1	Picture	1	Student	Primary	Shadow	1	2	Other relative	No	Yes	Yes	Yes	Daily	No	None	No	At times the participant was away from the sight of the shadow.	No	None	No comment	2012
28	3	Female	1	0	1	Picture	1	Student	Primary	Shadow	1	2	Other relative	No	Yes	Yes	Yes	Daily	No	None	No	At times the participant was away from the sight of the shadow.	No	None	No comment	2012
28	3	Female	1	0	1	Picture	1	Student	Primary	Shadow	1	2	Other relative	No	Yes	Yes	Yes	Daily	No	None	No	At times the participant was away from the sight of the shadow.	No	None	No comment	2012
28	3	Female	1	0	1	Picture	1	Student	Primary	Shadow	1	2	Sibling	No	Yes	Yes	Yes	Daily	No	None	No	At times the participant was away from the sight of the shadow.	No	None	No comment	2012
28	3	Female	1	0	1	Picture	1	Student	Adult	Shadow	1	2	Other relative	No	Yes	Yes	Yes	Daily	No	None	No	At times the participant was away from the sight of the shadow.	No	None	No comment	2012
29	5	Male	1	0	1	Picture	1	Business Person	Adult	Participant	0	0	Offspring	No	No	No	Yes	Daily	No	None	Yes	None	No	None	999	2012
29	5	Male	1	0	1	Picture	1	Business Person	Older	Participant	0	0	Offspring	No	No	No	Yes	Daily	No	None	Yes	None	No	None	999	2012
29	5	Male	1	0	1	Picture	1	Business Person	Older	Participant	0	0	Offspring	No	No	No	Yes	Daily	No	None	Yes	None	No	None	999	2012
29	5	Male	1	0	1	Picture	1	Business Person	Adult	Participant	0	0	Offspring	No	No	No	Yes	Daily	No	None	Yes	None	No	None	999	2012
29	5	Male	1	0	1	Picture	1	Business Person	Adult	Participant	0	0	Offspring	No	No	No	Yes	Daily	No	None	Yes	None	No	None	999	2012
29	5	Male	1	0	1	Picture	1	Business Person	Older	Participant	0	0	Offspring	No	No	No	Yes	Daily	No	None	Yes	None	No	None	999	2012
29	5	Male	1	0	1	Picture	1	Business Person	Adult	Participant	0	0	Offspring	No	No	No	Yes	Daily	No	None	Yes	None	No	None	999	2012
29	5	Male	1	0	1	Picture	1	Business Person	Adult	Participant	0	0	Offspring	No	No	No	Yes	Daily	No	None	Yes	None	No	None	999	2012
29	5	Male	1	0	1	Picture	1	Business Person	Adult	Participant	0	0	Offspring	No	No	No	Yes	Daily	No	None	Yes	None	No	None	999	2012
29	5	Male	1	0	1	Picture	1	Business Person	Older	Participant	0	0	Offspring	No	No	No	Yes	Regularly	No	None	Yes	None	No	None	999	2012
29	5	Male	1	0	1	Picture	1	Business Person	Adult	Participant	0	0	Offspring	No	No	No	Yes	Daily	No	None	Yes	None	No	None	999	2012
29	5	Male	1	0	1	Picture	1	Business Person	Secondary	Participant	0	0	Offspring	No	No	No	Yes	Regularly	No	None	Yes	None	No	None	999	2012
29	5	Male	1	0	1	Picture	1	Business Person	Adult	Participant	0	0	Offspring	No	No	No	Yes	Daily	No	None	Yes	None	No	None	999	2012
29	5	Male	1	0	1	Picture	1	Business Person	Secondary	Participant	0	0	Offspring	Yes	No	No	Yes	Daily	No	None	Yes	None	No	None	999	2012
29	5	Male	1	0	1	Picture	1	Business Person	Older	Participant	0	0	Spouse	No	Yes	Yes	Yes	Daily	No	None	Yes	None	No	None	999	2012
29	5	Male	1	0	1	Picture	1	Business Person	Adult	Participant	0	0	Offspring	Yes	No	No	Yes	Daily	No	None	Yes	None	No	None	999	2012
29	5	Male	1	0	1	Picture	1	Business Person	Adult	Participant	0	0	Offspring	No	No	No	Yes	Daily	No	None	Yes	None	No	None	999	2012
29	5	Male	1	0	1	Picture	1	Business Person	Adult	Participant	0	0	Offspring	No	No	No	Yes	Daily	No	None	Yes	None	No	None	999	2012
29	5	Male	1	0	1	Picture	1	Business Person	Adult	Participant	0	0	Offspring	No	No	No	Yes	Regularly	No	None	Yes	None	No	None	999	2012
29	5	Male	1	0	1	Picture	1	Business Person	Older	Participant	0	0	Offspring	No	No	No	Yes	Daily	No	None	Yes	None	No	None	999	2012
29	5	Male	1	0	1	Picture	1	Business Person	Adult	Participant	0	0	Offspring	No	No	No	Yes	Daily	No	None	Yes	None	No	None	999	2012
29	5	Male	1	0	1	Picture	1	Business Person	Older	Participant	0	0	Offspring	No	No	No	Yes	Regularly	No	None	Yes	None	No	None	999	2012
29	5	Male	1	0	1	Picture	1	Business Person	Adult	Participant	0	0	Offspring	No	No	No	Yes	Daily	No	None	Yes	None	No	None	999	2012
29	5	Male	1	0	1	Picture	1	Business Person	Older	Participant	0	0	Offspring	No	No	No	Yes	Daily	No	None	Yes	None	No	None	999	2012
29	5	Male	1	0	1	Picture	1	Business Person	Adult	Participant	0	0	Offspring	No	No	No	Yes	Regularly	No	None	Yes	None	No	None	999	2012
29	5	Male	1	0	1	Picture	1	Business Person	Older	Participant	0	0	Offspring	No	No	No	Yes	Daily	No	None	Yes	None	No	None	999	2012
29	5	Male	1	0	1	Picture	1	Business Person	Adult	Participant	0	0	Offspring	No	No	No	Yes	Regularly	No	None	Yes	None	No	None	999	2012
29	5	Male	1	0	1	Picture	1	Business Person	Older	Participant	0	0	Offspring	No	No	No	Yes	Daily	No	None	Yes	None	No	None	999	2012
29	5	Male	1	0	1	Picture	1	Business Person	Adult	Participant	0	0	Offspring	No	No	No	Yes	Daily	No	None	Yes	None	No	None	999	2012
29	5	Male	1	0	1	Picture	1	Business Person	Adult	Participant	0	0	Offspring	Yes	No	No	Yes	Daily	No	None	Yes	None	No	None	999	2012
29	5	Male	1	0	1	Picture	1	Business Person	Older	Participant	0	0	Offspring	No	No	No	Yes	Regularly	No	None	Yes	None	No	None	999	2012
29	5	Male	1	0	1	Picture	1	Business Person	Secondary	Participant	0	0	Offspring	No	No	No	Yes	Daily	No	None	Yes	None	No	None	999	2012
29	5	Male	1	0	1	Picture	1	Business Person	Adult	Participant	0	0	Offspring	No	No	No	Yes	Daily	No	None	Yes	None	No	None	999	2012
29	5	Male	1	0	1	Picture	1	Business Person	Older	Participant	0	0	Offspring	No	No	No	Yes	Daily	No	None	Yes	None	No	None	999	2012
29	5	Male	1	0	1	Picture	1	Business Person	Adult	Participant	0	0	Offspring	No	No	No	Yes	Regularly	No	None	Yes	None	No	None	999	2012
29	5	Male	1	0	1	Picture	1	Business Person	Adult	Participant	0	0	Offspring	No	No	No	Yes	Daily	No	None	Yes	None	No	None	999	2012
29	5	Male	1	0	1	Picture	1	Business Person	Adult	Participant	0	0	Offspring	No	No	No	Yes	Regularly	No	None	Yes	None	No	None	999	2012
29	5	Male	1	0	1	Picture	1	Business Person	Adult	Participant	0	0	Offspring	No	No	No	Yes	Daily	No	None	Yes	None	No	None	999	2012
29	5	Male	1	0	1	Picture	1	Business Person	Adult	Participant	0	0	Offspring	No	No	No	Yes	Regularly	No	None	Yes	None	No	None	999	2012
29	5	Male	1	0	1	Picture	1	Business Person	Adult	Participant	0	0	Offspring	No	No	No	Yes	Daily	No	None	Yes	None	No	None	999	2012
29	5	Male	1	0	1	Picture	1	Business Person	Adult	Participant	0	0	Offspring	No	No	No	Yes	Daily	No	None	Yes	None	No	None	999	2012
29	5	Male	1	0	1	Picture	1	Business Person	Adult	Participant	0	0	Offspring	No	No	No	Yes	Regularly	No	None	Yes	None	No	None	999	2012
33	3	Male	1	1	1	Picture	0	Student	Pre-School	Participant	0	0	Sibling	No	No	No	Yes	Regularly	No	None	Yes	None	No	None	No comment	2011
33	3	Male	1	1	1	Picture	0	Student	Adult	Participant	0	0	Other relative	No	No	No	Yes	Regularly	No	None	Yes	None	No	None	No comment	2011
33	3	Male	1	1	1	Picture	0	Student	Adult	Participant	0	0	Other relative	No	No	No	Yes	Regularly	No	None	Yes	None	No	None	No comment	2011
33	3	Male	1	1	1	Picture	0	Student	Pre-School	Participant	0	0	Other relative	Yes	No	No	Yes	Daily	No	None	Yes	None	No	None	No comment	2011
35	5	Female	1	1	1	Picture	2	Business Person	Pre-School	Participant	0	0	Offspring	No	No	No	Yes	Daily	No	None	Yes	None	No	None	999	2011
35	5	Female	1	1	1	Picture	2	Business Person	Primary	Participant	0	0	Offspring	No	No	No	Yes	Daily	No	None	Yes	None	No	None	999	2011
35	5	Female	1	1	1	Picture	2	Business Person	Primary	Participant	0	0	Spouse	No	Yes	Yes	Yes	Daily	No	None	Yes	None	No	None	999	2011
35	5	Female	1	1	1	Picture	2	Business Person	Pre-School	Participant	0	0	Offspring	No	No	No	Yes	Daily	No	None	Yes	None	No	None	999	2011
35	5	Female	1	1	1	Picture	2	Business Person	Pre-School	Participant	0	0	Offspring	No	No	No	Yes	Daily	No	None	Yes	None	No	None	999	2011
35	5	Female	1	1	1	Picture	2	Business Person	Primary	Participant	0	0	Offspring	No	No	No	Yes	Daily	No	None	Yes	None	No	None	999	2011
35	5	Female	1	1	1	Picture	2	Business Person	Primary	Participant	0	0	Offspring	No	No	No	Yes	Daily	No	None	Yes	None	No	None	999	2011
35	5	Female	1	1	1	Picture	2	Business Person	Adult	Participant	0	0	Offspring	No	Yes	Yes	Yes	Daily	No	None	Yes	None	No	None	999	2011
35	5	Female	1	1	1	Picture	2	Business Person	Primary	Participant	0	0	Offspring	No	No	No	Yes	Daily	No	None	Yes	None	No	None	999	2011
35	5	Female	1	1	1	Picture	2	Business Person	Primary	Participant	0	0	Offspring	Yes	No	No	Yes	Daily	No	None	Yes	None	No	None	999	2011
35	5	Female	1	1	1	Picture	2	Business Person	Older	Participant	0	0	Offspring	Yes	No	No	Yes	Daily	No	None	Yes	None	No	None	999	2011
35	5	Female	1	1	1	Picture	2	Business Person	Primary	Participant	0	0	Offspring	No	No	No	Yes	Daily	No	None	Yes	None	No	None	999	2011
35	5	Female	1	1	1	Picture	2	Business Person	Primary	Participant	0	0	Offspring	No	No	No	Yes	Daily	No	None	Yes	None	No	None	999	2011
35	5	Female	1	1	1	Picture	2	Business Person	Primary	Participant	0	0	Offspring	No	No	No	Missing	Missing	No	None	Yes	None	No	None	999	2011
35	5	Female	1	1	1	Picture	2	Business Person	Primary	Participant	0	0	Offspring	Yes	No	No	Yes	Daily	No	None	Yes	None	No	None	999	2011
39	3	Female	1	1	1	Picture	1	Student	Primary	Participant	0	0	Other relative	No	No	No	Yes	Daily	No	None	Yes	None	No	None	999	2011
39	3	Female	1	1	1	Picture	1	Student	Adult	Participant	0	0	Other relative	Yes	No	No	Yes	Daily	No	None	Yes	None	No	None	999	2011
39	3	Female	1	1	1	Picture	1	Student	Pre-School	Participant	0	0	Other relative	No	No	No	Yes	Daily	No	None	Yes	None	No	None	999	2011
39	3	Female	1	1	1	Picture	1	Student	Primary	Participant	0	0	Other relative	Yes	No	No	Yes	Daily	No	None	Yes	None	No	None	999	2011
39	3	Female	1	1	1	Picture	1	Student	Adult	Participant	0	0	Other relative	Yes	No	No	Yes	Daily	No	None	Yes	None	No	None	999	2011
39	3	Female	1	1	1	Picture	1	Student	Primary	Participant	0	0	Sibling	No	No	No	Yes	Daily	No	None	Yes	None	No	None	999	2011
39	3	Female	1	1	1	Picture	1	Student	Adult	Participant	0	0	Other relative	Yes	No	No	Yes	Daily	No	None	Yes	None	No	None	999	2011
39	3	Female	1	1	1	Picture	1	Student	Primary	Participant	0	0	Other relative	No	No	No	Yes	Daily	No	None	Yes	None	No	None	999	2011
39	3	Female	1	1	1	Picture	1	Student	Pre-School	Participant	0	0	Other relative	No	No	No	Yes	Daily	No	None	Yes	None	No	None	999	2011
39	3	Female	1	1	1	Picture	1	Student	Primary	Participant	0	0	Other relative	Yes	No	No	Yes	Daily	No	None	Yes	None	No	None	999	2011
39	3	Female	1	1	1	Picture	1	Student	Adult	Participant	0	0	Sibling	Yes	Yes	Yes	Yes	Daily	No	None	Yes	None	No	None	999	2011
39	3	Female	1	1	1	Picture	1	Student	Pre-School	Participant	0	0	Other relative	No	No	No	Yes	Daily	No	None	Yes	None	No	None	999	2011
39	3	Female	1	1	1	Picture	1	Student	Older	Participant	0	0	Parent	Yes	No	No	Yes	Daily	No	None	Yes	None	No	None	999	2011
39	3	Female	1	1	1	Picture	1	Student	Primary	Participant	0	0	Sibling	No	No	No	Yes	Daily	No	None	Yes	None	No	None	999	2011
39	3	Female	1	1	1	Picture	1	Student	Primary	Participant	0	0	Other relative	No	No	No	Yes	Daily	No	None	Yes	None	No	None	999	2011
39	3	Female	1	1	1	Picture	1	Student	Pre-School	Participant	0	0	Other relative	Yes	No	No	Yes	Daily	No	None	Yes	None	No	None	999	2011
39	3	Female	1	1	1	Picture	1	Student	Secondary	Participant	0	0	Other relative	Yes	No	No	Yes	Daily	No	None	Yes	None	No	None	999	2011
44	6	Male	1	1	1	Picture	3	Other	Adult	Participant	0	0	Other relative	Yes	No	No	Yes	Daily	No	None	No	He forgot to write the contacts.	No	None	It's good that the community be made aware of being clean e.g use of handkerchiefs.	2011
44	6	Male	1	1	1	Picture	3	Other	Older	Participant	0	0	Other relative	No	No	No	Yes	Regularly	No	None	No	He forgot to write the contacts.	No	None	It's good that the community be made aware of being clean e.g use of handkerchiefs.	2011
44	6	Male	1	1	1	Picture	3	Other	Primary	Participant	0	0	Other relative	No	No	No	Missing	Missing	No	None	No	He forgot to write the contacts.	No	None	It's good that the community be made aware of being clean e.g use of handkerchiefs.	2011
44	6	Male	1	1	1	Picture	3	Other	Primary	Participant	0	0	Other relative	No	No	No	Missing	Missing	No	None	No	He forgot to write the contacts.	No	None	It's good that the community be made aware of being clean e.g use of handkerchiefs.	2011
44	6	Male	1	1	1	Picture	3	Other	Adult	Participant	0	0	Other relative	No	No	No	Yes	Regularly	No	None	No	He forgot to write the contacts.	No	None	It's good that the community be made aware of being clean e.g use of handkerchiefs.	2011
44	6	Male	1	1	1	Picture	3	Other	Secondary	Participant	0	0	Other relative	No	No	No	Yes	Regularly	No	None	No	He forgot to write the contacts.	No	None	It's good that the community be made aware of being clean e.g use of handkerchiefs.	2011
44	6	Male	1	1	1	Picture	3	Other	Adult	Participant	0	0	Other relative	No	Yes	Yes	Yes	Regularly	No	None	No	He forgot to write the contacts.	No	None	It's good that the community be made aware of being clean e.g use of handkerchiefs.	2011
44	6	Male	1	1	1	Picture	3	Other	Adult	Participant	0	0	Other relative	No	No	No	Yes	Regularly	No	None	No	He forgot to write the contacts.	No	None	It's good that the community be made aware of being clean e.g use of handkerchiefs.	2011
44	6	Male	1	1	1	Picture	3	Other	Older	Participant	0	0	Other relative	No	No	No	Missing	Missing	No	None	No	He forgot to write the contacts.	No	None	It's good that the community be made aware of being clean e.g use of handkerchiefs.	2011
44	6	Male	1	1	1	Picture	3	Other	Adult	Participant	0	0	Other relative	No	No	No	Yes	Regularly	No	None	No	He forgot to write the contacts.	No	None	It's good that the community be made aware of being clean e.g use of handkerchiefs.	2011
44	6	Male	1	1	1	Picture	3	Other	Adult	Participant	0	0	Other relative	No	No	No	Yes	Regularly	No	None	No	He forgot to write the contacts.	No	None	It's good that the community be made aware of being clean e.g use of handkerchiefs.	2011
44	6	Male	1	1	1	Picture	3	Other	Older	Participant	0	0	Other relative	No	No	No	Yes	Regularly	No	None	No	He forgot to write the contacts.	No	None	It's good that the community be made aware of being clean e.g use of handkerchiefs.	2011
44	6	Male	1	1	1	Picture	3	Other	Older	Participant	0	0	Other relative	No	No	No	Yes	Regularly	No	None	No	He forgot to write the contacts.	No	None	It's good that the community be made aware of being clean e.g use of handkerchiefs.	2011
44	6	Male	1	1	1	Picture	3	Other	Adult	Participant	0	0	Other relative	No	No	No	Yes	Regularly	No	None	No	He forgot to write the contacts.	No	None	It's good that the community be made aware of being clean e.g use of handkerchiefs.	2011
44	6	Male	1	1	1	Picture	3	Other	Adult	Participant	0	0	Other relative	No	No	No	Yes	Regularly	No	None	No	He forgot to write the contacts.	No	None	It's good that the community be made aware of being clean e.g use of handkerchiefs.	2011
44	6	Male	1	1	1	Picture	3	Other	Adult	Participant	0	0	Other relative	No	No	No	Yes	Regularly	No	None	No	He forgot to write the contacts.	No	None	It's good that the community be made aware of being clean e.g use of handkerchiefs.	2011
44	6	Male	1	1	1	Picture	3	Other	Secondary	Participant	0	0	Other relative	Yes	No	No	Yes	Daily	No	None	No	He forgot to write the contacts.	No	None	It's good that the community be made aware of being clean e.g use of handkerchiefs.	2011
44	6	Male	1	1	1	Picture	3	Other	Older	Participant	0	0	Other relative	No	No	No	Missing	Missing	No	None	No	He forgot to write the contacts.	No	None	It's good that the community be made aware of being clean e.g use of handkerchiefs.	2011
44	6	Male	1	1	1	Picture	3	Other	Adult	Participant	0	0	Other relative	No	No	No	Yes	Regularly	No	None	No	He forgot to write the contacts.	No	None	It's good that the community be made aware of being clean e.g use of handkerchiefs.	2011
44	6	Male	1	1	1	Picture	3	Other	Adult	Participant	0	0	Other relative	No	No	No	Yes	Regularly	No	None	No	He forgot to write the contacts.	No	None	It's good that the community be made aware of being clean e.g use of handkerchiefs.	2011
44	6	Male	1	1	1	Picture	3	Other	Secondary	Participant	0	0	Other relative	Yes	No	No	Yes	Daily	No	None	No	He forgot to write the contacts.	No	None	It's good that the community be made aware of being clean e.g use of handkerchiefs.	2011
44	6	Male	1	1	1	Picture	3	Other	Secondary	Participant	0	0	Other relative	Yes	No	No	Yes	Daily	No	None	No	He forgot to write the contacts.	No	None	It's good that the community be made aware of being clean e.g use of handkerchiefs.	2011
44	6	Male	1	1	1	Picture	3	Other	Adult	Participant	0	0	Other relative	No	No	No	Yes	Rarely	No	None	No	He forgot to write the contacts.	No	None	It's good that the community be made aware of being clean e.g use of handkerchiefs.	2011
44	6	Male	1	1	1	Picture	3	Other	Adult	Participant	0	0	Other relative	No	No	No	Yes	Regularly	No	None	No	He forgot to write the contacts.	No	None	It's good that the community be made aware of being clean e.g use of handkerchiefs.	2011
44	6	Male	1	1	1	Picture	3	Other	Primary	Participant	0	0	Other relative	No	No	No	Yes	Regularly	No	None	No	He forgot to write the contacts.	No	None	It's good that the community be made aware of being clean e.g use of handkerchiefs.	2011
44	6	Male	1	1	1	Picture	3	Other	Older	Participant	0	0	Other relative	Yes	No	No	Yes	Daily	No	None	No	He forgot to write the contacts.	No	None	It's good that the community be made aware of being clean e.g use of handkerchiefs.	2011
44	6	Male	1	1	1	Picture	3	Other	Adult	Participant	0	0	Other relative	No	No	No	Yes	Regularly	No	None	No	He forgot to write the contacts.	No	None	It's good that the community be made aware of being clean e.g use of handkerchiefs.	2011
44	6	Male	1	1	1	Picture	3	Other	Older	Participant	0	0	Other relative	No	No	No	Yes	Regularly	No	None	No	He forgot to write the contacts.	No	None	It's good that the community be made aware of being clean e.g use of handkerchiefs.	2011
44	6	Male	1	1	1	Picture	3	Other	Adult	Participant	0	0	Other relative	Yes	No	No	Yes	Daily	No	None	No	He forgot to write the contacts.	No	None	It's good that the community be made aware of being clean e.g use of handkerchiefs.	2011
44	6	Male	1	1	1	Picture	3	Other	Adult	Participant	0	0	Other relative	No	No	No	Missing	Missing	No	None	No	He forgot to write the contacts.	No	None	It's good that the community be made aware of being clean e.g use of handkerchiefs.	2011
44	6	Male	1	1	1	Picture	3	Other	Adult	Participant	0	0	Other relative	No	No	No	Yes	Rarely	No	None	No	He forgot to write the contacts.	No	None	It's good that the community be made aware of being clean e.g use of handkerchiefs.	2011
44	6	Male	1	1	1	Picture	3	Other	Adult	Participant	0	0	Spouse	No	Yes	Yes	Yes	Rarely	No	None	No	He forgot to write the contacts.	No	None	It's good that the community be made aware of being clean e.g use of handkerchiefs.	2011
44	6	Male	1	1	1	Picture	3	Other	Adult	Participant	0	0	Other relative	No	No	No	Yes	Regularly	No	None	No	He forgot to write the contacts.	No	None	It's good that the community be made aware of being clean e.g use of handkerchiefs.	2011
44	6	Male	1	1	1	Picture	3	Other	Primary	Participant	0	0	Offspring	No	No	No	Yes	Regularly	No	None	No	He forgot to write the contacts.	No	None	It's good that the community be made aware of being clean e.g use of handkerchiefs.	2011
44	6	Male	1	1	1	Picture	3	Other	Primary	Participant	0	0	Other relative	No	No	No	Missing	Missing	No	None	No	He forgot to write the contacts.	No	None	It's good that the community be made aware of being clean e.g use of handkerchiefs.	2011
44	6	Male	1	1	1	Picture	3	Other	Adult	Participant	0	0	Other relative	No	No	No	Yes	Regularly	No	None	No	He forgot to write the contacts.	No	None	It's good that the community be made aware of being clean e.g use of handkerchiefs.	2011
44	6	Male	1	1	1	Picture	3	Other	Secondary	Participant	0	0	Offspring	Yes	No	No	Yes	Daily	No	None	No	He forgot to write the contacts.	No	None	It's good that the community be made aware of being clean e.g use of handkerchiefs.	2011
44	6	Male	1	1	1	Picture	3	Other	Older	Participant	0	0	Other relative	No	No	No	Yes	Regularly	No	None	No	He forgot to write the contacts.	No	None	It's good that the community be made aware of being clean e.g use of handkerchiefs.	2011
44	6	Male	1	1	1	Picture	3	Other	Primary	Participant	0	0	Other relative	No	No	No	Yes	Regularly	No	None	No	He forgot to write the contacts.	No	None	It's good that the community be made aware of being clean e.g use of handkerchiefs.	2011
44	6	Male	1	1	1	Picture	3	Other	Primary	Participant	0	0	Other relative	No	No	No	Missing	Missing	No	None	No	He forgot to write the contacts.	No	None	It's good that the community be made aware of being clean e.g use of handkerchiefs.	2011
44	6	Male	1	1	1	Picture	3	Other	Primary	Participant	0	0	Other relative	No	No	No	Missing	Missing	No	None	No	He forgot to write the contacts.	No	None	It's good that the community be made aware of being clean e.g use of handkerchiefs.	2011
45	3	Female	1	1	1	Picture	1	Student	Primary	Participant	0	0	Sibling	No	Yes	Yes	Yes	Daily	No	None	Yes	None	No	None	999	2011
45	3	Female	1	1	1	Picture	1	Student	Pre-School	Participant	0	0	Sibling	Yes	Yes	Yes	Yes	Daily	No	None	Yes	None	No	None	999	2011
45	3	Female	1	1	1	Picture	1	Student	Primary	Participant	0	0	Sibling	No	Yes	Yes	Yes	Daily	No	None	Yes	None	No	None	999	2011
45	3	Female	1	1	1	Picture	1	Student	Adult	Participant	0	0	Parent	No	No	No	Yes	Daily	No	None	Yes	None	No	None	999	2011
45	3	Female	1	1	1	Picture	1	Student	Secondary	Participant	0	0	Parent	No	No	No	Yes	Daily	No	None	Yes	None	No	None	999	2011
45	3	Female	1	1	1	Picture	1	Student	Primary	Participant	0	0	Sibling	No	Yes	Yes	Yes	Daily	No	None	Yes	None	No	None	999	2011
45	3	Female	1	1	1	Picture	1	Student	Primary	Participant	0	0	Sibling	No	Yes	Yes	Yes	Daily	No	None	Yes	None	No	None	999	2011
45	3	Female	1	1	1	Picture	1	Student	Adult	Participant	0	0	Sibling	No	Yes	Yes	Yes	Daily	No	None	Yes	None	No	None	999	2011
45	3	Female	1	1	1	Picture	1	Student	Adult	Participant	0	0	Sibling	Yes	Yes	Yes	Yes	Daily	No	None	Yes	None	No	None	999	2011
45	3	Female	1	1	1	Picture	1	Student	Adult	Participant	0	0	Sibling	Yes	Yes	Yes	Yes	Daily	No	None	Yes	None	No	None	999	2011
50	2	Male	1	1	1	Picture	0	Unemployed	Adult	Shadow	1	1	Sibling	No	Yes	Yes	Yes	Daily	No	None	Yes	None	No	None	999	2011
50	2	Male	1	1	1	Picture	0	Unemployed	Primary	Shadow	1	1	Sibling	No	Yes	Yes	Yes	Daily	No	None	Yes	None	No	None	999	2011
50	2	Male	1	1	1	Picture	0	Unemployed	Secondary	Shadow	1	1	Sibling	No	Yes	Yes	Yes	Daily	No	None	Yes	None	No	None	999	2011
50	2	Male	1	1	1	Picture	0	Unemployed	Adult	Shadow	1	1	Sibling	Yes	Yes	Yes	Yes	Daily	No	None	Yes	None	No	None	999	2011
50	2	Male	1	1	1	Picture	0	Unemployed	Adult	Shadow	1	1	Sibling	Yes	Yes	Yes	Yes	Daily	No	None	Yes	None	No	None	999	2011
50	2	Male	1	1	1	Picture	0	Unemployed	Primary	Shadow	1	1	Sibling	Yes	Yes	Yes	Yes	Daily	No	None	Yes	None	No	None	999	2011
50	2	Male	1	1	1	Picture	0	Unemployed	Primary	Shadow	1	1	Sibling	No	Yes	Yes	Yes	Daily	No	None	Yes	None	No	None	999	2011
50	2	Male	1	1	1	Picture	0	Unemployed	Primary	Shadow	1	1	Sibling	Yes	Yes	Yes	Yes	Daily	No	None	Yes	None	No	None	999	2011
50	2	Male	1	1	1	Picture	0	Unemployed	Primary	Shadow	1	1	Parent	No	Yes	No	Yes	Daily	No	None	Yes	None	No	None	999	2011
50	2	Male	1	1	1	Picture	0	Unemployed	Primary	Shadow	1	1	Sibling	No	Yes	Yes	Yes	Daily	No	None	Yes	None	No	None	999	2011
50	2	Male	1	1	1	Picture	0	Unemployed	Pre-School	Shadow	1	1	Sibling	Yes	Yes	Yes	Yes	Daily	No	None	Yes	None	No	None	999	2011
50	2	Male	1	1	1	Picture	0	Unemployed	Primary	Shadow	1	1	Sibling	Yes	Yes	Yes	Yes	Daily	No	None	Yes	None	No	None	999	2011
50	2	Male	1	1	1	Picture	0	Unemployed	Primary	Shadow	1	1	Sibling	No	Yes	Yes	Yes	Daily	No	None	Yes	None	No	None	999	2011
50	2	Male	1	1	1	Picture	0	Unemployed	Adult	Shadow	1	1	Other relative	No	No	No	Yes	Daily	No	None	Yes	None	No	None	999	2011
50	2	Male	1	1	1	Picture	0	Unemployed	Older	Shadow	1	1	Sibling	No	Yes	Yes	Yes	Daily	No	None	Yes	None	No	None	999	2011
50	2	Male	1	1	1	Picture	0	Unemployed	Older	Shadow	1	1	Sibling	No	Yes	Yes	Yes	Daily	No	None	Yes	None	No	None	999	2011
50	2	Male	1	1	1	Picture	0	Unemployed	Adult	Shadow	1	1	Sibling	No	Yes	Yes	Yes	Daily	No	None	Yes	None	No	None	999	2011
55	4	Female	1	1	0	Picture	1	Student	Adult	Shadow	1	1	Other relative	No	Yes	Yes	Yes	Rarely	No	None	Yes	None	No	None	No comment	2011
55	4	Female	1	1	0	Picture	1	Student	Adult	Shadow	1	1	Other relative	No	Yes	No	Yes	Rarely	No	None	Yes	None	No	None	No comment	2011
55	4	Female	1	1	0	Picture	1	Student	Secondary	Shadow	1	1	Other relative	No	Yes	No	Yes	Rarely	No	None	Yes	None	No	None	No comment	2011
55	4	Female	1	1	0	Picture	1	Student	Older	Shadow	1	1	Other relative	No	Yes	No	Yes	Rarely	No	None	Yes	None	No	None	No comment	2011
55	4	Female	1	1	0	Picture	1	Student	Secondary	Shadow	1	1	Parent	Yes	Yes	No	Yes	Daily	No	None	Yes	None	No	None	No comment	2011
55	4	Female	1	1	0	Picture	1	Student	Adult	Shadow	1	1	Other relative	Yes	Yes	No	Yes	Daily	No	None	Yes	None	No	None	No comment	2011
55	4	Female	1	1	0	Picture	1	Student	Secondary	Shadow	1	1	Other relative	No	Yes	No	Yes	Rarely	No	None	Yes	None	No	None	No comment	2011
55	4	Female	1	1	0	Picture	1	Student	Adult	Shadow	1	1	Other relative	No	Yes	No	Yes	Rarely	No	None	Yes	None	No	None	No comment	2011
55	4	Female	1	1	0	Picture	1	Student	Adult	Shadow	1	1	Other relative	No	Yes	No	Yes	Rarely	No	None	Yes	None	No	None	No comment	2011
55	4	Female	1	1	0	Picture	1	Student	Adult	Shadow	1	1	Other relative	No	No	No	Yes	Rarely	No	None	Yes	None	No	None	No comment	2011
57	6	Male	1	1	1	Picture	0	Unemployed	Older	Shadow	1	1	Other relative	No	No	No	Yes	Daily	No	None	Yes	None	No	None	999	2011
57	6	Male	1	1	1	Picture	0	Unemployed	Adult	Shadow	1	1	Offspring	No	No	No	Yes	Daily	No	None	Yes	None	No	None	999	2011
57	6	Male	1	1	1	Picture	0	Unemployed	Adult	Shadow	1	1	Other relative	No	No	No	Yes	Daily	No	None	Yes	None	No	None	999	2011
57	6	Male	1	1	1	Picture	0	Unemployed	Adult	Shadow	1	1	Other relative	No	No	No	Yes	Daily	No	None	Yes	None	No	None	999	2011
57	6	Male	1	1	1	Picture	0	Unemployed	Secondary	Shadow	1	1	Other relative	No	No	No	Yes	Daily	No	None	Yes	None	No	None	999	2011
57	6	Male	1	1	1	Picture	0	Unemployed	Adult	Shadow	1	1	Other relative	No	No	No	Yes	Daily	No	None	Yes	None	No	None	999	2011
58	5	Male	1	0	0	Picture	3	Unemployed	Adult	Participant	0	0	Other relative	No	Yes	Yes	Yes	Daily	No	none	Yes	none	No	none	999	2012
58	5	Male	1	0	0	Picture	3	Unemployed	Adult	Participant	0	0	Other relative	No	Yes	Yes	Yes	Daily	No	none	Yes	none	No	none	999	2012
58	5	Male	1	0	0	Picture	3	Unemployed	Adult	Participant	0	0	Other relative	No	Yes	Yes	Yes	Daily	No	none	Yes	none	No	none	999	2012
58	5	Male	1	0	0	Picture	3	Unemployed	Secondary	Participant	0	0	Other relative	No	Yes	Yes	Yes	Daily	No	none	Yes	none	No	none	999	2012
58	5	Male	1	0	0	Picture	3	Unemployed	Infant	Participant	0	0	Other relative	No	Yes	Yes	Yes	Daily	No	none	Yes	none	No	none	999	2012
58	5	Male	1	0	0	Picture	3	Unemployed	Adult	Participant	0	0	Other relative	No	No	No	Yes	Daily	No	none	Yes	none	No	none	999	2012
58	5	Male	1	0	0	Picture	3	Unemployed	Primary	Participant	0	0	Other relative	No	Yes	Yes	Yes	Daily	No	none	Yes	none	No	none	999	2012
58	5	Male	1	0	0	Picture	3	Unemployed	Secondary	Participant	0	0	Other relative	No	Yes	Yes	Yes	Daily	No	none	Yes	none	No	none	999	2012
58	5	Male	1	0	0	Picture	3	Unemployed	Pre-School	Participant	0	0	Other relative	No	Yes	Yes	Yes	Daily	No	none	Yes	none	No	none	999	2012
58	5	Male	1	0	0	Picture	3	Unemployed	Secondary	Participant	0	0	Other relative	No	Yes	Yes	Yes	Daily	No	none	Yes	none	No	none	999	2012
58	5	Male	1	0	0	Picture	3	Unemployed	Secondary	Participant	0	0	Other relative	No	Yes	Yes	Yes	Daily	No	none	Yes	none	No	none	999	2012
58	5	Male	1	0	0	Picture	3	Unemployed	Secondary	Participant	0	0	Other relative	Yes	Yes	Yes	Yes	Daily	No	none	Yes	none	No	none	999	2012
58	5	Male	1	0	0	Picture	3	Unemployed	Adult	Participant	0	0	Other relative	No	Yes	Yes	Yes	Daily	No	none	Yes	none	No	none	999	2012
58	5	Male	1	0	0	Picture	3	Unemployed	Adult	Participant	0	0	Other relative	Yes	Yes	Yes	Yes	Daily	No	none	Yes	none	No	none	999	2012
58	5	Male	1	0	0	Picture	3	Unemployed	Secondary	Participant	0	0	Other relative	No	Yes	Yes	Yes	Daily	No	none	Yes	none	No	none	999	2012
58	5	Male	1	0	0	Picture	3	Unemployed	Secondary	Participant	0	0	Other relative	No	Yes	Yes	Yes	Daily	No	none	Yes	none	No	none	999	2012
70	5	Male	1	1	1	Picture	0	Unemployed	Secondary	Shadow	1	1	Sibling	No	No	No	Yes	Daily	No	none	Yes	none	No	none	no	2011
70	5	Male	1	1	1	Picture	0	Unemployed	Older	Shadow	1	1	Sibling	No	No	No	Yes	Daily	No	none	Yes	none	No	none	no	2011
70	5	Male	1	1	1	Picture	0	Unemployed	Adult	Shadow	1	1	Sibling	No	No	No	Yes	Daily	No	none	Yes	none	No	none	no	2011
70	5	Male	1	1	1	Picture	0	Unemployed	Adult	Shadow	1	1	Sibling	No	No	No	Yes	Daily	No	none	Yes	none	No	none	no	2011
70	5	Male	1	1	1	Picture	0	Unemployed	Secondary	Shadow	1	1	Parent	No	No	No	Yes	Daily	No	none	Yes	none	No	none	no	2011
70	5	Male	1	1	1	Picture	0	Unemployed	Adult	Shadow	1	1	Sibling	No	No	No	Yes	Daily	No	none	Yes	none	No	none	no	2011
70	5	Male	1	1	1	Picture	0	Unemployed	Pre-School	Shadow	1	1	Sibling	No	No	No	Yes	Daily	No	none	Yes	none	No	none	no	2011
70	5	Male	1	1	1	Picture	0	Unemployed	Older	Shadow	1	1	Sibling	No	No	No	Yes	Daily	No	none	Yes	none	No	none	no	2011
70	5	Male	1	1	1	Picture	0	Unemployed	Pre-School	Shadow	1	1	Sibling	No	No	No	Yes	Daily	No	none	Yes	none	No	none	no	2011
70	5	Male	1	1	1	Picture	0	Unemployed	Adult	Shadow	1	1	Sibling	No	No	No	Yes	Daily	No	none	Yes	none	No	none	no	2011
70	5	Male	1	1	1	Picture	0	Unemployed	Older	Shadow	1	1	Sibling	No	No	No	Yes	Daily	No	none	Yes	none	No	none	no	2011
70	5	Male	1	1	1	Picture	0	Unemployed	Pre-School	Shadow	1	1	Sibling	No	No	No	Yes	Daily	No	none	Yes	none	No	none	no	2011
70	5	Male	1	1	1	Picture	0	Unemployed	Adult	Shadow	1	1	Sibling	No	No	No	Yes	Daily	No	none	Yes	none	No	none	no	2011
70	5	Male	1	1	1	Picture	0	Unemployed	Secondary	Shadow	1	1	Sibling	No	No	No	Yes	Daily	No	none	Yes	none	No	none	no	2011
70	5	Male	1	1	1	Picture	0	Unemployed	Adult	Shadow	1	1	Sibling	Yes	No	No	Yes	Daily	No	none	Yes	none	No	none	no	2011
70	5	Male	1	1	1	Picture	0	Unemployed	Secondary	Shadow	1	1	Parent	No	No	No	Yes	Daily	No	none	Yes	none	No	none	no	2011
70	5	Male	1	1	1	Picture	0	Unemployed	Older	Shadow	1	1	Sibling	No	No	No	Yes	Daily	No	none	Yes	none	No	none	no	2011
70	5	Male	1	1	1	Picture	0	Unemployed	Primary	Shadow	1	1	Sibling	No	No	No	Yes	Daily	No	none	Yes	none	No	none	no	2011
70	5	Male	1	1	1	Picture	0	Unemployed	Adult	Shadow	1	1	Sibling	No	No	No	Missing	Missing	No	none	Yes	none	No	none	no	2011
70	5	Male	1	1	1	Picture	0	Unemployed	Adult	Shadow	1	1	Sibling	No	No	No	Yes	Daily	No	none	Yes	none	No	none	no	2011
70	5	Male	1	1	1	Picture	0	Unemployed	Adult	Shadow	1	1	Sibling	No	No	No	Yes	Daily	No	none	Yes	none	No	none	no	2011
70	5	Male	1	1	1	Picture	0	Unemployed	Older	Shadow	1	1	Sibling	No	No	No	Yes	Daily	No	none	Yes	none	No	none	no	2011
70	5	Male	1	1	1	Picture	0	Unemployed	Secondary	Shadow	1	1	Sibling	No	No	No	Missing	Missing	No	none	Yes	none	No	none	no	2011
75	2	Female	1	0	1	Picture	0	Unemployed	Primary	Shadow	1	1	Sibling	No	No	No	Yes	Daily	No	None	Yes	None	No	None	999	2011
75	2	Female	1	0	1	Picture	0	Unemployed	Primary	Shadow	1	1	Sibling	Yes	No	No	Yes	Daily	No	None	Yes	None	No	None	999	2011
75	2	Female	1	0	1	Picture	0	Unemployed	Adult	Shadow	1	1	Sibling	No	No	No	Yes	Daily	No	None	Yes	None	No	None	999	2011
75	2	Female	1	0	1	Picture	0	Unemployed	Adult	Shadow	1	1	Sibling	No	No	No	Yes	Daily	No	None	Yes	None	No	None	999	2011
75	2	Female	1	0	1	Picture	0	Unemployed	Adult	Shadow	1	1	Sibling	No	No	No	Yes	Daily	No	None	Yes	None	No	None	999	2011
75	2	Female	1	0	1	Picture	0	Unemployed	Primary	Shadow	1	1	Sibling	No	No	No	Yes	Daily	No	None	Yes	None	No	None	999	2011
75	2	Female	1	0	1	Picture	0	Unemployed	Pre-School	Shadow	1	1	Sibling	No	No	No	Yes	Daily	No	None	Yes	None	No	None	999	2011
75	2	Female	1	0	1	Picture	0	Unemployed	Adult	Shadow	1	1	Sibling	No	No	No	Yes	Daily	No	None	Yes	None	No	None	999	2011
75	2	Female	1	0	1	Picture	0	Unemployed	Adult	Shadow	1	1	Sibling	No	No	No	Yes	Daily	No	None	Yes	None	No	None	999	2011
75	2	Female	1	0	1	Picture	0	Unemployed	Pre-School	Shadow	1	1	Sibling	No	No	No	Yes	Daily	No	None	Yes	None	No	None	999	2011
75	2	Female	1	0	1	Picture	0	Unemployed	Primary	Shadow	1	1	Sibling	Yes	No	No	Yes	Daily	No	None	Yes	None	No	None	999	2011
75	2	Female	1	0	1	Picture	0	Unemployed	Adult	Shadow	1	1	Sibling	No	No	No	Yes	Daily	No	None	Yes	None	No	None	999	2011
75	2	Female	1	0	1	Picture	0	Unemployed	Adult	Shadow	1	1	Sibling	Yes	No	No	Yes	Daily	No	None	Yes	None	No	None	999	2011
75	2	Female	1	0	1	Picture	0	Unemployed	Adult	Shadow	1	1	Parent	Yes	Yes	Yes	Yes	Daily	No	None	Yes	None	No	None	999	2011
75	2	Female	1	0	1	Picture	0	Unemployed	Adult	Shadow	1	1	Sibling	No	No	No	Yes	Daily	No	None	Yes	None	No	None	999	2011
75	2	Female	1	0	1	Picture	0	Unemployed	Pre-School	Shadow	1	1	Sibling	No	No	No	Yes	Daily	No	None	Yes	None	No	None	999	2011
75	2	Female	1	0	1	Picture	0	Unemployed	Primary	Shadow	1	1	Sibling	No	No	No	Yes	Daily	No	None	Yes	None	No	None	999	2011
75	2	Female	1	0	1	Picture	0	Unemployed	Primary	Shadow	1	1	Parent	Yes	Yes	Yes	Yes	Daily	No	None	Yes	None	No	None	999	2011
75	2	Female	1	0	1	Picture	0	Unemployed	Primary	Shadow	1	1	Sibling	No	No	No	Yes	Daily	No	None	Yes	None	No	None	999	2011
77	2	Male	1	0	1	Picture	0	Unemployed	Pre-School	Shadow	1	1	Sibling	No	Yes	No	Yes	Daily	No	None	Yes	None	No	None	999	2011
77	2	Male	1	0	1	Picture	0	Unemployed	Primary	Shadow	1	1	Sibling	No	Yes	No	Yes	Daily	No	None	Yes	None	No	None	999	2011
77	2	Male	1	0	1	Picture	0	Unemployed	Adult	Shadow	1	1	Sibling	No	Yes	No	Yes	Daily	No	None	Yes	None	No	None	999	2011
77	2	Male	1	0	1	Picture	0	Unemployed	Pre-School	Shadow	1	1	Sibling	No	Yes	No	Yes	Daily	No	None	Yes	None	No	None	999	2011
77	2	Male	1	0	1	Picture	0	Unemployed	Pre-School	Shadow	1	1	Sibling	No	Yes	No	Yes	Daily	No	None	Yes	None	No	None	999	2011
77	2	Male	1	0	1	Picture	0	Unemployed	Adult	Shadow	1	1	Sibling	No	Yes	No	Yes	Rarely	No	None	Yes	None	No	None	999	2011
77	2	Male	1	0	1	Picture	0	Unemployed	Pre-School	Shadow	1	1	Sibling	No	Yes	No	Yes	Daily	No	None	Yes	None	No	None	999	2011
77	2	Male	1	0	1	Picture	0	Unemployed	Adult	Shadow	1	1	Sibling	Yes	Yes	No	Yes	Daily	No	None	Yes	None	No	None	999	2011
77	2	Male	1	0	1	Picture	0	Unemployed	Primary	Shadow	1	1	Parent	No	Yes	No	Yes	Daily	No	None	Yes	None	No	None	999	2011
77	2	Male	1	0	1	Picture	0	Unemployed	Primary	Shadow	1	1	Sibling	Yes	Yes	No	Yes	Daily	No	None	Yes	None	No	None	999	2011
77	2	Male	1	0	1	Picture	0	Unemployed	Pre-School	Shadow	1	1	Sibling	No	Yes	No	Yes	Daily	No	None	Yes	None	No	None	999	2011
77	2	Male	1	0	1	Picture	0	Unemployed	Primary	Shadow	1	1	Sibling	No	Yes	No	Yes	Daily	No	None	Yes	None	No	None	999	2011
77	2	Male	1	0	1	Picture	0	Unemployed	Primary	Shadow	1	1	Sibling	No	Yes	No	Yes	Daily	No	None	Yes	None	No	None	999	2011
77	2	Male	1	0	1	Picture	0	Unemployed	Primary	Shadow	1	1	Sibling	Yes	Yes	No	Yes	Daily	No	None	Yes	None	No	None	999	2011
77	2	Male	1	0	1	Picture	0	Unemployed	Pre-School	Shadow	1	1	Sibling	No	Yes	No	Yes	Daily	No	None	Yes	None	No	None	999	2011
77	2	Male	1	0	1	Picture	0	Unemployed	Pre-School	Shadow	1	1	Sibling	No	Yes	No	Yes	Daily	No	None	Yes	None	No	None	999	2011
78	2	Male	1	0	1	Picture	0	Unemployed	Adult	Shadow	1	1	Other relative	No	No	No	Yes	Daily	No	None	Yes	None	No	None	999	2011
78	2	Male	1	0	1	Picture	0	Unemployed	Older	Shadow	1	1	Other relative	Yes	No	No	Yes	Daily	No	None	Yes	None	No	None	999	2011
78	2	Male	1	0	1	Picture	0	Unemployed	Adult	Shadow	1	1	Sibling	No	Yes	Yes	Yes	Daily	No	None	Yes	None	No	None	999	2011
78	2	Male	1	0	1	Picture	0	Unemployed	Adult	Shadow	1	1	Sibling	Yes	Yes	Yes	Yes	Daily	No	None	Yes	None	No	None	999	2011
78	2	Male	1	0	1	Picture	0	Unemployed	Primary	Shadow	1	1	Sibling	No	Yes	Yes	Yes	Daily	No	None	Yes	None	No	None	999	2011
78	2	Male	1	0	1	Picture	0	Unemployed	Primary	Shadow	1	1	Other relative	No	No	No	Yes	Daily	No	None	Yes	None	No	None	999	2011
78	2	Male	1	0	1	Picture	0	Unemployed	Pre-School	Shadow	1	1	Other relative	Yes	No	No	Yes	Daily	No	None	Yes	None	No	None	999	2011
78	2	Male	1	0	1	Picture	0	Unemployed	Adult	Shadow	1	1	Sibling	Yes	Yes	Yes	Yes	Daily	No	None	Yes	None	No	None	999	2011
78	2	Male	1	0	1	Picture	0	Unemployed	Primary	Shadow	1	1	Other relative	No	No	No	Yes	Daily	No	None	Yes	None	No	None	999	2011
78	2	Male	1	0	1	Picture	0	Unemployed	Primary	Shadow	1	1	Sibling	No	Yes	Yes	Yes	Daily	No	None	Yes	None	No	None	999	2011
78	2	Male	1	0	1	Picture	0	Unemployed	Secondary	Shadow	1	1	Sibling	No	Yes	Yes	Yes	Daily	No	None	Yes	None	No	None	999	2011
78	2	Male	1	0	1	Picture	0	Unemployed	Primary	Shadow	1	1	Sibling	No	Yes	Yes	Yes	Daily	No	None	Yes	None	No	None	999	2011
78	2	Male	1	0	1	Picture	0	Unemployed	Secondary	Shadow	1	1	Sibling	Yes	Yes	Yes	Yes	Daily	No	None	Yes	None	No	None	999	2011
78	2	Male	1	0	1	Picture	0	Unemployed	Adult	Shadow	1	1	Sibling	No	Yes	Yes	Yes	Daily	No	None	Yes	None	No	None	999	2011
78	2	Male	1	0	1	Picture	0	Unemployed	Primary	Shadow	1	1	Sibling	No	Yes	Yes	Yes	Daily	No	None	Yes	None	No	None	999	2011
78	2	Male	1	0	1	Picture	0	Unemployed	Adult	Shadow	1	1	Other relative	No	No	No	Yes	Daily	No	None	Yes	None	No	None	999	2011
78	2	Male	1	0	1	Picture	0	Unemployed	Secondary	Shadow	1	1	Sibling	No	Yes	Yes	Yes	Daily	No	None	Yes	None	No	None	999	2011
78	2	Male	1	0	1	Picture	0	Unemployed	Older	Shadow	1	1	Sibling	Yes	Yes	Yes	Yes	Daily	No	None	Yes	None	No	None	999	2011
78	2	Male	1	0	1	Picture	0	Unemployed	Adult	Shadow	1	1	Sibling	No	Yes	Yes	Yes	Daily	No	None	Yes	None	No	None	999	2011
78	2	Male	1	0	1	Picture	0	Unemployed	Secondary	Shadow	1	1	Sibling	Yes	Yes	Yes	Yes	Daily	No	None	Yes	None	No	None	999	2011
78	2	Male	1	0	1	Picture	0	Unemployed	Primary	Shadow	1	1	Sibling	Yes	Yes	Yes	Yes	Daily	No	None	Yes	None	No	None	999	2011
78	2	Male	1	0	1	Picture	0	Unemployed	Primary	Shadow	1	1	Parent	Yes	Yes	Yes	Yes	Daily	No	None	Yes	None	No	None	999	2011
80	6	Male	1	1	1	Picture	1	Unemployed	Older	Participant	0	0	Spouse	No	No	No	Yes	Missing	No	None	Yes	None	No	None	No	2011
80	6	Male	1	1	1	Picture	1	Unemployed	Older	Participant	0	0	Other relative	No	No	No	Yes	Daily	No	None	Yes	None	No	None	No	2011
80	6	Male	1	1	1	Picture	1	Unemployed	Infant	Participant	0	0	Offspring	Yes	No	No	Yes	Daily	No	None	Yes	None	No	None	No	2011
80	6	Male	1	1	1	Picture	1	Unemployed	Adult	Participant	0	0	Other relative	No	No	No	Yes	Daily	No	None	Yes	None	No	None	No	2011
86	5	Female	1	1	0	Picture	3	Unemployed	Adult	Participant	0	0	Sibling	No	No	No	Missing	Missing	No	None	Yes	None	No	None	999	2011
86	5	Female	1	1	0	Picture	3	Unemployed	Adult	Participant	0	0	Sibling	No	No	No	Missing	Missing	No	None	Yes	None	No	None	999	2011
86	5	Female	1	1	0	Picture	3	Unemployed	Primary	Participant	0	0	Sibling	No	No	No	Missing	Missing	No	None	Yes	None	No	None	999	2011
86	5	Female	1	1	0	Picture	3	Unemployed	Infant	Participant	0	0	Sibling	No	No	No	Missing	Missing	No	None	Yes	None	No	None	999	2011
86	5	Female	1	1	0	Picture	3	Unemployed	Adult	Participant	0	0	Sibling	No	No	No	Missing	Missing	No	None	Yes	None	No	None	999	2011
86	5	Female	1	1	0	Picture	3	Unemployed	Adult	Participant	0	0	Sibling	No	No	No	Missing	Missing	No	None	Yes	None	No	None	999	2011
86	5	Female	1	1	0	Picture	3	Unemployed	Adult	Participant	0	0	Sibling	No	No	No	Missing	Missing	No	None	Yes	None	No	None	999	2011
86	5	Female	1	1	0	Picture	3	Unemployed	Adult	Participant	0	0	Sibling	Yes	No	No	Missing	Missing	No	None	Yes	None	No	None	999	2011
86	5	Female	1	1	0	Picture	3	Unemployed	Adult	Participant	0	0	Sibling	No	No	No	Missing	Missing	No	None	Yes	None	No	None	999	2011
86	5	Female	1	1	0	Picture	3	Unemployed	Pre-School	Participant	0	0	Sibling	No	No	No	Missing	Missing	No	None	Yes	None	No	None	999	2011
91	3	Female	1	0	0	Picture	2	Student	Adult	Participant	0	0	Other relative	No	No	No	Yes	Daily	No	None	Yes	None	No	None	No comment	2012
91	3	Female	1	0	0	Picture	2	Student	Infant	Participant	0	0	Other relative	No	Yes	Yes	Yes	Daily	No	None	Yes	None	No	None	No comment	2012
91	3	Female	1	0	0	Picture	2	Student	Pre-School	Participant	0	0	Other relative	Yes	Yes	Yes	Yes	Daily	No	None	Yes	None	No	None	No comment	2012
91	3	Female	1	0	0	Picture	2	Student	Primary	Participant	0	0	Sibling	Yes	No	No	Yes	Daily	No	None	Yes	None	No	None	No comment	2012
91	3	Female	1	0	0	Picture	2	Student	Primary	Participant	0	0	Other relative	Yes	Yes	Yes	Yes	Daily	No	None	Yes	None	No	None	No comment	2012
93	4	Male	1	1	1	Picture	2	Student	Adult	Participant	0	0	Parent	Yes	No	No	Yes	Daily	No	none	Yes	none	No	none	no comment	2011
93	4	Male	1	1	1	Picture	2	Student	Adult	Participant	0	0	Sibling	Yes	No	No	Yes	Daily	No	none	Yes	none	No	none	no comment	2011
93	4	Male	1	1	1	Picture	2	Student	Adult	Participant	0	0	Parent	Yes	No	No	Yes	Daily	No	none	Yes	none	No	none	no comment	2011
93	4	Male	1	1	1	Picture	2	Student	Secondary	Participant	0	0	Parent	Yes	No	No	Yes	Daily	No	none	Yes	none	No	none	no comment	2011
93	4	Male	1	1	1	Picture	2	Student	Secondary	Participant	0	0	Parent	Yes	No	No	Yes	Daily	No	none	Yes	none	No	none	no comment	2011
93	4	Male	1	1	1	Picture	2	Student	Adult	Participant	0	0	Parent	Yes	No	No	Yes	Daily	No	none	Yes	none	No	none	no comment	2011
97	2	Female	1	1	1	Picture	0	Pre-School	Secondary	Shadow	1	1	Sibling	No	Yes	Yes	Yes	Daily	No	None	Yes	None	No	None	999	2011
97	2	Female	1	1	1	Picture	0	Pre-School	Secondary	Shadow	1	1	Sibling	No	Yes	Yes	Yes	Daily	No	None	Yes	None	No	None	999	2011
97	2	Female	1	1	1	Picture	0	Pre-School	Adult	Shadow	1	1	Sibling	Yes	Yes	Yes	Yes	Daily	No	None	Yes	None	No	None	999	2011
97	2	Female	1	1	1	Picture	0	Pre-School	Adult	Shadow	1	1	Parent	No	Yes	No	Yes	Daily	No	None	Yes	None	No	None	999	2011
97	2	Female	1	1	1	Picture	0	Pre-School	Pre-School	Shadow	1	1	Sibling	Yes	Yes	Yes	Yes	Daily	No	None	Yes	None	No	None	999	2011
97	2	Female	1	1	1	Picture	0	Pre-School	Pre-School	Shadow	1	1	Sibling	No	Yes	Yes	Yes	Daily	No	None	Yes	None	No	None	999	2011
97	2	Female	1	1	1	Picture	0	Pre-School	Adult	Shadow	1	1	Sibling	Yes	Yes	Yes	Yes	Daily	No	None	Yes	None	No	None	999	2011
97	2	Female	1	1	1	Picture	0	Pre-School	Pre-School	Shadow	1	1	Sibling	No	Yes	Yes	Yes	Daily	No	None	Yes	None	No	None	999	2011
97	2	Female	1	1	1	Picture	0	Pre-School	Adult	Shadow	1	1	Sibling	No	Yes	Yes	Yes	Daily	No	None	Yes	None	No	None	999	2011
97	2	Female	1	1	1	Picture	0	Pre-School	Pre-School	Shadow	1	1	Sibling	No	Yes	Yes	Yes	Daily	No	None	Yes	None	No	None	999	2011
97	2	Female	1	1	1	Picture	0	Pre-School	Primary	Shadow	1	1	Sibling	No	Yes	Yes	Yes	Daily	No	None	Yes	None	No	None	999	2011
97	2	Female	1	1	1	Picture	0	Pre-School	Adult	Shadow	1	1	Sibling	No	Yes	Yes	Yes	Daily	No	None	Yes	None	No	None	999	2011
97	2	Female	1	1	1	Picture	0	Pre-School	Adult	Shadow	1	1	Parent	No	Yes	No	Yes	Daily	No	None	Yes	None	No	None	999	2011
97	2	Female	1	1	1	Picture	0	Pre-School	Adult	Shadow	1	1	Sibling	No	Yes	Yes	Yes	Daily	No	None	Yes	None	No	None	999	2011
99	3	Male	1	0	1	Picture	1	Student	Adult	Shadow	1	1	Sibling	Yes	Yes	No	Yes	Daily	No	none	Yes	none	No	none	no comment	2012
99	3	Male	1	0	1	Picture	1	Student	Adult	Shadow	1	1	Other relative	Yes	No	No	Yes	Daily	No	none	Yes	none	No	none	no comment	2012
99	3	Male	1	0	1	Picture	1	Student	Adult	Shadow	1	1	Sibling	Yes	Yes	No	Yes	Daily	No	none	Yes	none	No	none	no comment	2012
99	3	Male	1	0	1	Picture	1	Student	Primary	Shadow	1	1	Other relative	Yes	No	No	Yes	Daily	No	none	Yes	none	No	none	no comment	2012
99	3	Male	1	0	1	Picture	1	Student	Adult	Shadow	1	1	Other relative	Yes	No	No	Yes	Daily	No	none	Yes	none	No	none	no comment	2012
99	3	Male	1	0	1	Picture	1	Student	Older	Shadow	1	1	Other relative	Yes	No	No	Yes	Daily	No	none	Yes	none	No	none	no comment	2012
99	3	Male	1	0	1	Picture	1	Student	Primary	Shadow	1	1	Sibling	Yes	Yes	Yes	Yes	Daily	No	none	Yes	none	No	none	no comment	2012
99	3	Male	1	0	1	Picture	1	Student	Adult	Shadow	1	1	Parent	Yes	Yes	No	Yes	Daily	No	none	Yes	none	No	none	no comment	2012
100	4	Female	1	1	1	Picture	2	Other	Pre-School	Participant	0	0	Other relative	Yes	Yes	Yes	Yes	Daily	No	none	Yes	none	No	none	999	2011
100	4	Female	1	1	1	Picture	2	Other	Older	Participant	0	0	Other relative	No	No	No	Yes	Daily	No	none	Yes	none	No	none	999	2011
100	4	Female	1	1	1	Picture	2	Other	Pre-School	Participant	0	0	Other relative	No	No	No	Missing	Missing	No	none	Yes	none	No	none	999	2011
100	4	Female	1	1	1	Picture	2	Other	Pre-School	Participant	0	0	Other relative	Yes	No	No	Yes	Daily	No	none	Yes	none	No	none	999	2011
100	4	Female	1	1	1	Picture	2	Other	Adult	Participant	0	0	Other relative	No	No	No	Yes	Daily	No	none	Yes	none	No	none	999	2011
100	4	Female	1	1	1	Picture	2	Other	Adult	Participant	0	0	Other relative	No	Yes	No	Yes	Daily	No	none	Yes	none	No	none	999	2011
100	4	Female	1	1	1	Picture	2	Other	Adult	Participant	0	0	Other relative	No	No	No	Yes	Daily	No	none	Yes	none	No	none	999	2011
100	4	Female	1	1	1	Picture	2	Other	Adult	Participant	0	0	Other relative	No	No	No	Missing	Missing	No	none	Yes	none	No	none	999	2011
100	4	Female	1	1	1	Picture	2	Other	Adult	Participant	0	0	Other relative	Yes	Yes	No	Yes	Daily	No	none	Yes	none	No	none	999	2011
100	4	Female	1	1	1	Picture	2	Other	Secondary	Participant	0	0	Other relative	No	No	No	Yes	Daily	No	none	Yes	none	No	none	999	2011
100	4	Female	1	1	1	Picture	2	Other	Primary	Participant	0	0	Other relative	No	Yes	Yes	Missing	Missing	No	none	Yes	none	No	none	999	2011
102	5	Male	1	0	1	Picture	1	Agriculture/Fishing	Pre-School	Shadow	1	1	Spouse	Yes	Yes	Yes	Yes	Daily	No	none	No	on the day of the diary he was at a party where many people had attended such that he could not be able to record all the contacts. Many contacts were not recorded.	No	none	no comment	2012
102	5	Male	1	0	1	Picture	1	Agriculture/Fishing	Primary	Shadow	1	1	Offspring	No	Yes	Yes	Yes	Daily	No	none	No	on the day of the diary he was at a party where many people had attended such that he could not be able to record all the contacts. Many contacts were not recorded.	No	none	no comment	2012
102	5	Male	1	0	1	Picture	1	Agriculture/Fishing	Primary	Shadow	1	1	Offspring	No	Yes	Yes	Yes	Daily	No	none	No	on the day of the diary he was at a party where many people had attended such that he could not be able to record all the contacts. Many contacts were not recorded.	No	none	no comment	2012
102	5	Male	1	0	1	Picture	1	Agriculture/Fishing	Secondary	Shadow	1	1	Offspring	No	No	No	Yes	Daily	No	none	No	on the day of the diary he was at a party where many people had attended such that he could not be able to record all the contacts. Many contacts were not recorded.	No	none	no comment	2012
102	5	Male	1	0	1	Picture	1	Agriculture/Fishing	Older	Shadow	1	1	Offspring	No	Yes	Yes	Yes	Daily	No	none	No	on the day of the diary he was at a party where many people had attended such that he could not be able to record all the contacts. Many contacts were not recorded.	No	none	no comment	2012
102	5	Male	1	0	1	Picture	1	Agriculture/Fishing	Older	Shadow	1	1	Offspring	Yes	Yes	Yes	Yes	Daily	No	none	No	on the day of the diary he was at a party where many people had attended such that he could not be able to record all the contacts. Many contacts were not recorded.	No	none	no comment	2012
102	5	Male	1	0	1	Picture	1	Agriculture/Fishing	Adult	Shadow	1	1	Offspring	No	Yes	Yes	Yes	Daily	No	none	No	on the day of the diary he was at a party where many people had attended such that he could not be able to record all the contacts. Many contacts were not recorded.	No	none	no comment	2012
102	5	Male	1	0	1	Picture	1	Agriculture/Fishing	Secondary	Shadow	1	1	Offspring	No	Yes	Yes	Yes	Daily	No	none	No	on the day of the diary he was at a party where many people had attended such that he could not be able to record all the contacts. Many contacts were not recorded.	No	none	no comment	2012
102	5	Male	1	0	1	Picture	1	Agriculture/Fishing	Adult	Shadow	1	1	Offspring	No	Yes	Yes	Yes	Often	No	none	No	on the day of the diary he was at a party where many people had attended such that he could not be able to record all the contacts. Many contacts were not recorded.	No	none	no comment	2012
102	5	Male	1	0	1	Picture	1	Agriculture/Fishing	Pre-School	Shadow	1	1	Offspring	Yes	No	No	Missing	Missing	No	none	No	on the day of the diary he was at a party where many people had attended such that he could not be able to record all the contacts. Many contacts were not recorded.	No	none	no comment	2012
102	5	Male	1	0	1	Picture	1	Agriculture/Fishing	Adult	Shadow	1	1	Offspring	No	No	No	Yes	Daily	No	none	No	on the day of the diary he was at a party where many people had attended such that he could not be able to record all the contacts. Many contacts were not recorded.	No	none	no comment	2012
102	5	Male	1	0	1	Picture	1	Agriculture/Fishing	Adult	Shadow	1	1	Offspring	No	Yes	Yes	Yes	Often	No	none	No	on the day of the diary he was at a party where many people had attended such that he could not be able to record all the contacts. Many contacts were not recorded.	No	none	no comment	2012
102	5	Male	1	0	1	Picture	1	Agriculture/Fishing	Pre-School	Shadow	1	1	Offspring	Yes	Yes	Yes	Yes	Daily	No	none	No	on the day of the diary he was at a party where many people had attended such that he could not be able to record all the contacts. Many contacts were not recorded.	No	none	no comment	2012
102	5	Male	1	0	1	Picture	1	Agriculture/Fishing	Adult	Shadow	1	1	Offspring	No	Yes	Yes	Yes	Daily	No	none	No	on the day of the diary he was at a party where many people had attended such that he could not be able to record all the contacts. Many contacts were not recorded.	No	none	no comment	2012
102	5	Male	1	0	1	Picture	1	Agriculture/Fishing	Secondary	Shadow	1	1	Offspring	No	Yes	Yes	Yes	Often	No	none	No	on the day of the diary he was at a party where many people had attended such that he could not be able to record all the contacts. Many contacts were not recorded.	No	none	no comment	2012
102	5	Male	1	0	1	Picture	1	Agriculture/Fishing	Older	Shadow	1	1	Offspring	No	Yes	Yes	Yes	Daily	No	none	No	on the day of the diary he was at a party where many people had attended such that he could not be able to record all the contacts. Many contacts were not recorded.	No	none	no comment	2012
102	5	Male	1	0	1	Picture	1	Agriculture/Fishing	Infant	Shadow	1	1	Parent	Yes	No	No	Yes	Daily	No	none	No	on the day of the diary he was at a party where many people had attended such that he could not be able to record all the contacts. Many contacts were not recorded.	No	none	no comment	2012
102	5	Male	1	0	1	Picture	1	Agriculture/Fishing	Primary	Shadow	1	1	Offspring	No	Yes	Yes	Yes	Regularly	No	none	No	on the day of the diary he was at a party where many people had attended such that he could not be able to record all the contacts. Many contacts were not recorded.	No	none	no comment	2012
102	5	Male	1	0	1	Picture	1	Agriculture/Fishing	Adult	Shadow	1	1	Offspring	No	Yes	Yes	Yes	Regularly	No	none	No	on the day of the diary he was at a party where many people had attended such that he could not be able to record all the contacts. Many contacts were not recorded.	No	none	no comment	2012
102	5	Male	1	0	1	Picture	1	Agriculture/Fishing	Older	Shadow	1	1	Offspring	No	Yes	Yes	Yes	Daily	No	none	No	on the day of the diary he was at a party where many people had attended such that he could not be able to record all the contacts. Many contacts were not recorded.	No	none	no comment	2012
102	5	Male	1	0	1	Picture	1	Agriculture/Fishing	Older	Shadow	1	1	Offspring	No	Yes	Yes	Yes	Daily	No	none	No	on the day of the diary he was at a party where many people had attended such that he could not be able to record all the contacts. Many contacts were not recorded.	No	none	no comment	2012
102	5	Male	1	0	1	Picture	1	Agriculture/Fishing	Pre-School	Shadow	1	1	Offspring	Yes	Yes	Yes	Yes	Daily	No	none	No	on the day of the diary he was at a party where many people had attended such that he could not be able to record all the contacts. Many contacts were not recorded.	No	none	no comment	2012
102	5	Male	1	0	1	Picture	1	Agriculture/Fishing	Pre-School	Shadow	1	1	Offspring	No	Yes	Yes	Yes	Daily	No	none	No	on the day of the diary he was at a party where many people had attended such that he could not be able to record all the contacts. Many contacts were not recorded.	No	none	no comment	2012
102	5	Male	1	0	1	Picture	1	Agriculture/Fishing	Adult	Shadow	1	1	Offspring	Yes	Yes	Yes	Yes	Daily	No	none	No	on the day of the diary he was at a party where many people had attended such that he could not be able to record all the contacts. Many contacts were not recorded.	No	none	no comment	2012
102	5	Male	1	0	1	Picture	1	Agriculture/Fishing	Secondary	Shadow	1	1	Offspring	No	No	No	Yes	Daily	No	none	No	on the day of the diary he was at a party where many people had attended such that he could not be able to record all the contacts. Many contacts were not recorded.	No	none	no comment	2012
102	5	Male	1	0	1	Picture	1	Agriculture/Fishing	Pre-School	Shadow	1	1	Offspring	No	Yes	Yes	Yes	Regularly	No	none	No	on the day of the diary he was at a party where many people had attended such that he could not be able to record all the contacts. Many contacts were not recorded.	No	none	no comment	2012
102	5	Male	1	0	1	Picture	1	Agriculture/Fishing	Adult	Shadow	1	1	Offspring	No	Yes	Yes	Yes	Regularly	No	none	No	on the day of the diary he was at a party where many people had attended such that he could not be able to record all the contacts. Many contacts were not recorded.	No	none	no comment	2012
102	5	Male	1	0	1	Picture	1	Agriculture/Fishing	Adult	Shadow	1	1	Offspring	No	Yes	Yes	Yes	Daily	No	none	No	on the day of the diary he was at a party where many people had attended such that he could not be able to record all the contacts. Many contacts were not recorded.	No	none	no comment	2012
102	5	Male	1	0	1	Picture	1	Agriculture/Fishing	Adult	Shadow	1	1	Offspring	No	Yes	Yes	Yes	Daily	No	none	No	on the day of the diary he was at a party where many people had attended such that he could not be able to record all the contacts. Many contacts were not recorded.	No	none	no comment	2012
107	5	Female	1	1	0	Picture	3	Other	Pre-School	Participant	0	0	Offspring	No	Yes	Yes	Yes	Often	No	none	Yes	none	No	none	no comment	2011
107	5	Female	1	1	0	Picture	3	Other	Adult	Participant	0	0	Offspring	No	Yes	Yes	Yes	Often	No	none	Yes	none	No	none	no comment	2011
107	5	Female	1	1	0	Picture	3	Other	Secondary	Participant	0	0	Offspring	No	Yes	Yes	Yes	Often	No	none	Yes	none	No	none	no comment	2011
107	5	Female	1	1	0	Picture	3	Other	Secondary	Participant	0	0	Offspring	No	Yes	Yes	Yes	Often	No	none	Yes	none	No	none	no comment	2011
107	5	Female	1	1	0	Picture	3	Other	Pre-School	Participant	0	0	Offspring	Yes	Yes	Yes	Yes	Daily	No	none	Yes	none	No	none	no comment	2011
107	5	Female	1	1	0	Picture	3	Other	Adult	Participant	0	0	Offspring	No	Yes	Yes	Yes	Often	No	none	Yes	none	No	none	no comment	2011
107	5	Female	1	1	0	Picture	3	Other	Pre-School	Participant	0	0	Offspring	No	Yes	Yes	Yes	Often	No	none	Yes	none	No	none	no comment	2011
107	5	Female	1	1	0	Picture	3	Other	Older	Participant	0	0	Offspring	No	Yes	Yes	Yes	Regularly	No	none	Yes	none	No	none	no comment	2011
107	5	Female	1	1	0	Picture	3	Other	Adult	Participant	0	0	Offspring	No	Yes	Yes	Yes	Often	No	none	Yes	none	No	none	no comment	2011
107	5	Female	1	1	0	Picture	3	Other	Adult	Participant	0	0	Offspring	No	Yes	Yes	Yes	Regularly	No	none	Yes	none	No	none	no comment	2011
107	5	Female	1	1	0	Picture	3	Other	Pre-School	Participant	0	0	Offspring	No	Yes	Yes	Yes	Often	No	none	Yes	none	No	none	no comment	2011
107	5	Female	1	1	0	Picture	3	Other	Adult	Participant	0	0	Offspring	No	Yes	Yes	Yes	Often	No	none	Yes	none	No	none	no comment	2011
107	5	Female	1	1	0	Picture	3	Other	Adult	Participant	0	0	Offspring	No	Yes	Yes	Yes	Regularly	No	none	Yes	none	No	none	no comment	2011
107	5	Female	1	1	0	Picture	3	Other	Adult	Participant	0	0	Offspring	No	Yes	Yes	Yes	Often	No	none	Yes	none	No	none	no comment	2011
107	5	Female	1	1	0	Picture	3	Other	Adult	Participant	0	0	Offspring	No	Yes	Yes	Yes	Often	No	none	Yes	none	No	none	no comment	2011
107	5	Female	1	1	0	Picture	3	Other	Secondary	Participant	0	0	Offspring	No	Yes	Yes	Yes	Often	No	none	Yes	none	No	none	no comment	2011
107	5	Female	1	1	0	Picture	3	Other	Adult	Participant	0	0	Offspring	No	Yes	Yes	Yes	Regularly	No	none	Yes	none	No	none	no comment	2011
107	5	Female	1	1	0	Picture	3	Other	Secondary	Participant	0	0	Offspring	No	Yes	Yes	Yes	Often	No	none	Yes	none	No	none	no comment	2011
107	5	Female	1	1	0	Picture	3	Other	Secondary	Participant	0	0	Offspring	No	Yes	Yes	Yes	Regularly	No	none	Yes	none	No	none	no comment	2011
107	5	Female	1	1	0	Picture	3	Other	Adult	Participant	0	0	Offspring	No	Yes	Yes	Yes	Often	No	none	Yes	none	No	none	no comment	2011
107	5	Female	1	1	0	Picture	3	Other	Secondary	Participant	0	0	Offspring	No	Yes	Yes	Yes	Often	No	none	Yes	none	No	none	no comment	2011
107	5	Female	1	1	0	Picture	3	Other	Primary	Participant	0	0	Offspring	No	Yes	Yes	Yes	Often	No	none	Yes	none	No	none	no comment	2011
107	5	Female	1	1	0	Picture	3	Other	Secondary	Participant	0	0	Offspring	No	Yes	Yes	Yes	Regularly	No	none	Yes	none	No	none	no comment	2011
107	5	Female	1	1	0	Picture	3	Other	Adult	Participant	0	0	Offspring	No	Yes	Yes	Yes	Regularly	No	none	Yes	none	No	none	no comment	2011
107	5	Female	1	1	0	Picture	3	Other	Adult	Participant	0	0	Offspring	Yes	Yes	Yes	Yes	Daily	No	none	Yes	none	No	none	no comment	2011
107	5	Female	1	1	0	Picture	3	Other	Primary	Participant	0	0	Offspring	No	Yes	Yes	Yes	Often	No	none	Yes	none	No	none	no comment	2011
107	5	Female	1	1	0	Picture	3	Other	Pre-School	Participant	0	0	Offspring	No	Yes	Yes	Yes	Regularly	No	none	Yes	none	No	none	no comment	2011
107	5	Female	1	1	0	Picture	3	Other	Adult	Participant	0	0	Offspring	No	Yes	Yes	Yes	Often	No	none	Yes	none	No	none	no comment	2011
107	5	Female	1	1	0	Picture	3	Other	Adult	Participant	0	0	Offspring	No	Yes	Yes	Yes	Regularly	No	none	Yes	none	No	none	no comment	2011
107	5	Female	1	1	0	Picture	3	Other	Adult	Participant	0	0	Offspring	No	Yes	Yes	Yes	Often	No	none	Yes	none	No	none	no comment	2011
107	5	Female	1	1	0	Picture	3	Other	Adult	Participant	0	0	Spouse	No	Yes	Yes	Yes	Regularly	No	none	Yes	none	No	none	no comment	2011
107	5	Female	1	1	0	Picture	3	Other	Infant	Participant	0	0	Offspring	Yes	Yes	Yes	Yes	Daily	No	none	Yes	none	No	none	no comment	2011
107	5	Female	1	1	0	Picture	3	Other	Adult	Participant	0	0	Offspring	No	Yes	Yes	Yes	Regularly	No	none	Yes	none	No	none	no comment	2011
107	5	Female	1	1	0	Picture	3	Other	Secondary	Participant	0	0	Offspring	No	Yes	Yes	Yes	Often	No	none	Yes	none	No	none	no comment	2011
112	2	Male	1	1	0	Picture	0	Student	Primary	Shadow	1	1	Sibling	Yes	Yes	No	Yes	Daily	No	none	Yes	none	No	none	999	2011
112	2	Male	1	1	0	Picture	0	Student	Adult	Shadow	1	1	Sibling	No	Yes	No	Yes	Daily	No	none	Yes	none	No	none	999	2011
112	2	Male	1	1	0	Picture	0	Student	Primary	Shadow	1	1	Sibling	Yes	Yes	No	Yes	Daily	No	none	Yes	none	No	none	999	2011
112	2	Male	1	1	0	Picture	0	Student	Adult	Shadow	1	1	Sibling	No	Yes	No	Yes	Daily	No	none	Yes	none	No	none	999	2011
112	2	Male	1	1	0	Picture	0	Student	Adult	Shadow	1	1	Parent	No	No	No	Yes	Daily	No	none	Yes	none	No	none	999	2011
112	2	Male	1	1	0	Picture	0	Student	Adult	Shadow	1	1	Sibling	No	Yes	No	Yes	Daily	No	none	Yes	none	No	none	999	2011
112	2	Male	1	1	0	Picture	0	Student	Adult	Shadow	1	1	Sibling	No	Yes	No	Yes	Daily	No	none	Yes	none	No	none	999	2011
112	2	Male	1	1	0	Picture	0	Student	Adult	Shadow	1	1	Sibling	No	Yes	No	Yes	Daily	No	none	Yes	none	No	none	999	2011
112	2	Male	1	1	0	Picture	0	Student	Adult	Shadow	1	1	Sibling	Yes	Yes	No	Yes	Daily	No	none	Yes	none	No	none	999	2011
112	2	Male	1	1	0	Picture	0	Student	Adult	Shadow	1	1	Sibling	Yes	Yes	No	Yes	Daily	No	none	Yes	none	No	none	999	2011
112	2	Male	1	1	0	Picture	0	Student	Adult	Shadow	1	1	Sibling	No	Yes	No	Yes	Daily	No	none	Yes	none	No	none	999	2011
112	2	Male	1	1	0	Picture	0	Student	Adult	Shadow	1	1	Sibling	No	Yes	No	Yes	Daily	No	none	Yes	none	No	none	999	2011
112	2	Male	1	1	0	Picture	0	Student	Adult	Shadow	1	1	Parent	No	No	No	Yes	Daily	No	none	Yes	none	No	none	999	2011
112	2	Male	1	1	0	Picture	0	Student	Primary	Shadow	1	1	Sibling	Yes	Yes	Yes	Yes	Daily	No	none	Yes	none	No	none	999	2011
112	2	Male	1	1	0	Picture	0	Student	Older	Shadow	1	1	Sibling	No	Yes	No	Yes	Daily	No	none	Yes	none	No	none	999	2011
112	2	Male	1	1	0	Picture	0	Student	Secondary	Shadow	1	1	Sibling	No	Yes	No	Yes	Daily	No	none	Yes	none	No	none	999	2011
117	1	Female	1	1	1	Picture	0	Unemployed	Primary	Shadow	1	1	Sibling	Yes	No	No	Yes	Daily	No	none	Yes	none	No	none	999	2011
117	1	Female	1	1	1	Picture	0	Unemployed	Primary	Shadow	1	1	Sibling	Yes	Yes	No	Yes	Daily	No	none	Yes	none	No	none	999	2011
117	1	Female	1	1	1	Picture	0	Unemployed	Adult	Shadow	1	1	Sibling	No	No	No	Yes	Daily	No	none	Yes	none	No	none	999	2011
117	1	Female	1	1	1	Picture	0	Unemployed	Adult	Shadow	1	1	Parent	Yes	Yes	No	Yes	Daily	No	none	Yes	none	No	none	999	2011
117	1	Female	1	1	1	Picture	0	Unemployed	Secondary	Shadow	1	1	Sibling	Yes	Yes	No	Yes	Daily	No	none	Yes	none	No	none	999	2011
117	1	Female	1	1	1	Picture	0	Unemployed	Secondary	Shadow	1	1	Sibling	No	Yes	No	Yes	Daily	No	none	Yes	none	No	none	999	2011
117	1	Female	1	1	1	Picture	0	Unemployed	Primary	Shadow	1	1	Sibling	Yes	Yes	No	Yes	Daily	No	none	Yes	none	No	none	999	2011
117	1	Female	1	1	1	Picture	0	Unemployed	Primary	Shadow	1	1	Parent	No	Yes	Yes	Yes	Daily	No	none	Yes	none	No	none	999	2011
117	1	Female	1	1	1	Picture	0	Unemployed	Adult	Shadow	1	1	Sibling	Yes	No	No	Yes	Daily	No	none	Yes	none	No	none	999	2011
117	1	Female	1	1	1	Picture	0	Unemployed	Secondary	Shadow	1	1	Sibling	No	Yes	No	Yes	Daily	No	none	Yes	none	No	none	999	2011
117	1	Female	1	1	1	Picture	0	Unemployed	Adult	Shadow	1	1	Sibling	No	Yes	No	Yes	Daily	No	none	Yes	none	No	none	999	2011
117	1	Female	1	1	1	Picture	0	Unemployed	Pre-School	Shadow	1	1	Sibling	Yes	Yes	No	Yes	Daily	No	none	Yes	none	No	none	999	2011
117	1	Female	1	1	1	Picture	0	Unemployed	Primary	Shadow	1	1	Sibling	No	No	No	Yes	Daily	No	none	Yes	none	No	none	999	2011
119	5	Female	1	0	1	Picture	1	Unemployed	Primary	Participant	0	0	Missing	No	Missing	Missing	Yes	Daily	No	none	Yes	none	No	none	999	2011
119	5	Female	1	0	1	Picture	1	Unemployed	Adult	Participant	0	0	Missing	No	Missing	Missing	Yes	Daily	No	none	Yes	none	No	none	999	2011
119	5	Female	1	0	1	Picture	1	Unemployed	Pre-School	Participant	0	0	Missing	No	Missing	Missing	Yes	Daily	No	none	Yes	none	No	none	999	2011
119	5	Female	1	0	1	Picture	1	Unemployed	Primary	Participant	0	0	Missing	No	Missing	Missing	Yes	Daily	No	none	Yes	none	No	none	999	2011
124	1	Female	1	1	1	Picture	0	Pre-School	Adult	Shadow	1	1	Other relative	Yes	No	No	Yes	Daily	No	none	Yes	none	No	none	no comment	2011
124	1	Female	1	1	1	Picture	0	Pre-School	Adult	Shadow	1	1	Parent	Yes	Yes	Yes	Yes	Daily	No	none	Yes	none	No	none	no comment	2011
124	1	Female	1	1	1	Picture	0	Pre-School	Primary	Shadow	1	1	Other relative	No	No	No	Yes	Daily	No	none	Yes	none	No	none	no comment	2011
124	1	Female	1	1	1	Picture	0	Pre-School	Adult	Shadow	1	1	Other relative	Yes	No	No	Yes	Daily	No	none	Yes	none	No	none	no comment	2011
124	1	Female	1	1	1	Picture	0	Pre-School	Adult	Shadow	1	1	Parent	Yes	Yes	Yes	Yes	Daily	No	none	Yes	none	No	none	no comment	2011
124	1	Female	1	1	1	Picture	0	Pre-School	Older	Shadow	1	1	Other relative	No	No	No	Yes	Daily	No	none	Yes	none	No	none	no comment	2011
124	1	Female	1	1	1	Picture	0	Pre-School	Primary	Shadow	1	1	Other relative	No	No	No	Yes	Daily	No	none	Yes	none	No	none	no comment	2011
124	1	Female	1	1	1	Picture	0	Pre-School	Adult	Shadow	1	1	Other relative	Yes	No	No	Yes	Daily	No	none	Yes	none	No	none	no comment	2011
129	5	Male	1	0	0	Picture	1	Agriculture/Fishing	Primary	Shadow	1	1	Spouse	Yes	Yes	Yes	Yes	Daily	No	None	No	The participant understood that she had to fill only the first page of the diary.	No	None	No comment.	2011
129	5	Male	1	0	0	Picture	1	Agriculture/Fishing	Adult	Shadow	1	1	Parent	No	No	No	Missing	Missing	No	None	No	The participant understood that she had to fill only the first page of the diary.	No	None	No comment.	2011
129	5	Male	1	0	0	Picture	1	Agriculture/Fishing	Adult	Shadow	1	1	Parent	No	No	No	Yes	Daily	No	None	No	The participant understood that she had to fill only the first page of the diary.	No	None	No comment.	2011
129	5	Male	1	0	0	Picture	1	Agriculture/Fishing	Secondary	Shadow	1	1	Parent	No	No	No	Yes	Daily	No	None	No	The participant understood that she had to fill only the first page of the diary.	No	None	No comment.	2011
129	5	Male	1	0	0	Picture	1	Agriculture/Fishing	Older	Shadow	1	1	Offspring	No	Yes	Yes	Yes	Daily	No	None	No	The participant understood that she had to fill only the first page of the diary.	No	None	No comment.	2011
129	5	Male	1	0	0	Picture	1	Agriculture/Fishing	Adult	Shadow	1	1	Offspring	No	No	No	Yes	Regularly	No	None	No	The participant understood that she had to fill only the first page of the diary.	No	None	No comment.	2011
129	5	Male	1	0	0	Picture	1	Agriculture/Fishing	Pre-School	Shadow	1	1	Parent	Yes	No	No	Yes	Daily	No	None	No	The participant understood that she had to fill only the first page of the diary.	No	None	No comment.	2011
129	5	Male	1	0	0	Picture	1	Agriculture/Fishing	Primary	Shadow	1	1	Parent	Yes	No	No	Yes	Daily	No	None	No	The participant understood that she had to fill only the first page of the diary.	No	None	No comment.	2011
129	5	Male	1	0	0	Picture	1	Agriculture/Fishing	Adult	Shadow	1	1	Parent	No	No	No	Yes	Daily	No	None	No	The participant understood that she had to fill only the first page of the diary.	No	None	No comment.	2011
129	5	Male	1	0	0	Picture	1	Agriculture/Fishing	Adult	Shadow	1	1	Parent	No	No	No	Yes	Daily	No	None	No	The participant understood that she had to fill only the first page of the diary.	No	None	No comment.	2011
129	5	Male	1	0	0	Picture	1	Agriculture/Fishing	Adult	Shadow	1	1	Offspring	No	No	No	Yes	Daily	No	None	No	The participant understood that she had to fill only the first page of the diary.	No	None	No comment.	2011
129	5	Male	1	0	0	Picture	1	Agriculture/Fishing	Secondary	Shadow	1	1	Parent	Yes	No	No	Yes	Daily	No	None	No	The participant understood that she had to fill only the first page of the diary.	No	None	No comment.	2011
129	5	Male	1	0	0	Picture	1	Agriculture/Fishing	Adult	Shadow	1	1	Offspring	No	No	No	Yes	Daily	No	None	No	The participant understood that she had to fill only the first page of the diary.	No	None	No comment.	2011
129	5	Male	1	0	0	Picture	1	Agriculture/Fishing	Pre-School	Shadow	1	1	Parent	Yes	No	No	Yes	Daily	No	None	No	The participant understood that she had to fill only the first page of the diary.	No	None	No comment.	2011
129	5	Male	1	0	0	Picture	1	Agriculture/Fishing	Adult	Shadow	1	1	Parent	No	No	No	Missing	Missing	No	None	No	The participant understood that she had to fill only the first page of the diary.	No	None	No comment.	2011
129	5	Male	1	0	0	Picture	1	Agriculture/Fishing	Older	Shadow	1	1	Offspring	Yes	No	No	Yes	Daily	No	None	No	The participant understood that she had to fill only the first page of the diary.	No	None	No comment.	2011
129	5	Male	1	0	0	Picture	1	Agriculture/Fishing	Adult	Shadow	1	1	Parent	Yes	No	No	Yes	Daily	No	None	No	The participant understood that she had to fill only the first page of the diary.	No	None	No comment.	2011
129	5	Male	1	0	0	Picture	1	Agriculture/Fishing	Primary	Shadow	1	1	Parent	Yes	No	No	Yes	Daily	No	None	No	The participant understood that she had to fill only the first page of the diary.	No	None	No comment.	2011
129	5	Male	1	0	0	Picture	1	Agriculture/Fishing	Adult	Shadow	1	1	Parent	No	No	No	Yes	Daily	No	None	No	The participant understood that she had to fill only the first page of the diary.	No	None	No comment.	2011
129	5	Male	1	0	0	Picture	1	Agriculture/Fishing	Adult	Shadow	1	1	Parent	No	No	No	Missing	Missing	No	None	No	The participant understood that she had to fill only the first page of the diary.	No	None	No comment.	2011
129	5	Male	1	0	0	Picture	1	Agriculture/Fishing	Adult	Shadow	1	1	Offspring	No	No	No	Yes	Daily	No	None	No	The participant understood that she had to fill only the first page of the diary.	No	None	No comment.	2011
129	5	Male	1	0	0	Picture	1	Agriculture/Fishing	Older	Shadow	1	1	Offspring	No	No	No	Yes	Daily	No	None	No	The participant understood that she had to fill only the first page of the diary.	No	None	No comment.	2011
129	5	Male	1	0	0	Picture	1	Agriculture/Fishing	Adult	Shadow	1	1	Parent	No	No	No	Yes	Daily	No	None	No	The participant understood that she had to fill only the first page of the diary.	No	None	No comment.	2011
131	4	Female	1	1	0	Picture	0	Student	Primary	Participant	0	0	Parent	No	No	No	Yes	Regularly	No	None	Yes	None	No	None	No comment	2011
131	4	Female	1	1	0	Picture	0	Student	Pre-School	Participant	0	0	Sibling	Yes	No	No	Yes	Daily	No	None	Yes	None	No	None	No comment	2011
131	4	Female	1	1	0	Picture	0	Student	Pre-School	Participant	0	0	Sibling	No	No	No	Yes	Regularly	No	None	Yes	None	No	None	No comment	2011
131	4	Female	1	1	0	Picture	0	Student	Pre-School	Participant	0	0	Sibling	No	No	No	Yes	Regularly	No	None	Yes	None	No	None	No comment	2011
131	4	Female	1	1	0	Picture	0	Student	Secondary	Participant	0	0	Sibling	No	No	No	Yes	Regularly	No	None	Yes	None	No	None	No comment	2011
131	4	Female	1	1	0	Picture	0	Student	Primary	Participant	0	0	Sibling	No	No	No	Yes	Regularly	No	None	Yes	None	No	None	No comment	2011
131	4	Female	1	1	0	Picture	0	Student	Primary	Participant	0	0	Sibling	No	No	No	Yes	Regularly	No	None	Yes	None	No	None	No comment	2011
131	4	Female	1	1	0	Picture	0	Student	Adult	Participant	0	0	Sibling	Yes	No	No	Yes	Daily	No	None	Yes	None	No	None	No comment	2011
131	4	Female	1	1	0	Picture	0	Student	Older	Participant	0	0	Sibling	No	No	No	Yes	Rarely	No	None	Yes	None	No	None	No comment	2011
131	4	Female	1	1	0	Picture	0	Student	Primary	Participant	0	0	Sibling	No	No	No	Yes	Regularly	No	None	Yes	None	No	None	No comment	2011
131	4	Female	1	1	0	Picture	0	Student	Pre-School	Participant	0	0	Sibling	No	No	No	Yes	Regularly	No	None	Yes	None	No	None	No comment	2011
131	4	Female	1	1	0	Picture	0	Student	Secondary	Participant	0	0	Sibling	No	No	No	Missing	Missing	No	None	Yes	None	No	None	No comment	2011
131	4	Female	1	1	0	Picture	0	Student	Primary	Participant	0	0	Sibling	No	No	No	Yes	Regularly	No	None	Yes	None	No	None	No comment	2011
131	4	Female	1	1	0	Picture	0	Student	Pre-School	Participant	0	0	Sibling	No	No	No	Yes	Regularly	No	None	Yes	None	No	None	No comment	2011
131	4	Female	1	1	0	Picture	0	Student	Adult	Participant	0	0	Sibling	Yes	No	No	Yes	Daily	No	None	Yes	None	No	None	No comment	2011
131	4	Female	1	1	0	Picture	0	Student	Primary	Participant	0	0	Sibling	No	No	No	Yes	Regularly	No	None	Yes	None	No	None	No comment	2011
131	4	Female	1	1	0	Picture	0	Student	Primary	Participant	0	0	Sibling	No	No	No	Yes	Regularly	No	None	Yes	None	No	None	No comment	2011
131	4	Female	1	1	0	Picture	0	Student	Adult	Participant	0	0	Sibling	No	No	No	Yes	Regularly	No	None	Yes	None	No	None	No comment	2011
131	4	Female	1	1	0	Picture	0	Student	Primary	Participant	0	0	Sibling	No	No	No	Yes	Regularly	No	None	Yes	None	No	None	No comment	2011
131	4	Female	1	1	0	Picture	0	Student	Primary	Participant	0	0	Sibling	No	No	No	Yes	Regularly	No	None	Yes	None	No	None	No comment	2011
131	4	Female	1	1	0	Picture	0	Student	Primary	Participant	0	0	Sibling	No	No	No	Yes	Regularly	No	None	Yes	None	No	None	No comment	2011
131	4	Female	1	1	0	Picture	0	Student	Primary	Participant	0	0	Sibling	No	No	No	Yes	Regularly	No	None	Yes	None	No	None	No comment	2011
131	4	Female	1	1	0	Picture	0	Student	Primary	Participant	0	0	Sibling	No	No	No	Yes	Regularly	No	None	Yes	None	No	None	No comment	2011
131	4	Female	1	1	0	Picture	0	Student	Primary	Participant	0	0	Sibling	No	No	No	Yes	Regularly	No	None	Yes	None	No	None	No comment	2011
131	4	Female	1	1	0	Picture	0	Student	Primary	Participant	0	0	Sibling	No	No	No	Yes	Regularly	No	None	Yes	None	No	None	No comment	2011
131	4	Female	1	1	0	Picture	0	Student	Secondary	Participant	0	0	Sibling	Yes	No	No	Yes	Daily	No	None	Yes	None	No	None	No comment	2011
131	4	Female	1	1	0	Picture	0	Student	Secondary	Participant	0	0	Sibling	No	No	No	Yes	Regularly	No	None	Yes	None	No	None	No comment	2011
131	4	Female	1	1	0	Picture	0	Student	Secondary	Participant	0	0	Sibling	No	No	No	Yes	Regularly	No	None	Yes	None	No	None	No comment	2011
131	4	Female	1	1	0	Picture	0	Student	Primary	Participant	0	0	Sibling	No	No	No	Yes	Regularly	No	None	Yes	None	No	None	No comment	2011
131	4	Female	1	1	0	Picture	0	Student	Adult	Participant	0	0	Sibling	No	No	No	Yes	Regularly	No	None	Yes	None	No	None	No comment	2011
131	4	Female	1	1	0	Picture	0	Student	Primary	Participant	0	0	Sibling	No	No	No	Yes	Regularly	No	None	Yes	None	No	None	No comment	2011
131	4	Female	1	1	0	Picture	0	Student	Primary	Participant	0	0	Sibling	No	No	No	Yes	Regularly	No	None	Yes	None	No	None	No comment	2011
131	4	Female	1	1	0	Picture	0	Student	Primary	Participant	0	0	Sibling	No	No	No	Yes	Regularly	No	None	Yes	None	No	None	No comment	2011
131	4	Female	1	1	0	Picture	0	Student	Older	Participant	0	0	Sibling	No	No	No	Yes	Regularly	No	None	Yes	None	No	None	No comment	2011
131	4	Female	1	1	0	Picture	0	Student	Secondary	Participant	0	0	Sibling	No	No	No	Yes	Regularly	No	None	Yes	None	No	None	No comment	2011
131	4	Female	1	1	0	Picture	0	Student	Primary	Participant	0	0	Sibling	No	No	No	Yes	Regularly	No	None	Yes	None	No	None	No comment	2011
131	4	Female	1	1	0	Picture	0	Student	Primary	Participant	0	0	Sibling	No	No	No	Yes	Regularly	No	None	Yes	None	No	None	No comment	2011
131	4	Female	1	1	0	Picture	0	Student	Primary	Participant	0	0	Sibling	No	No	No	Yes	Regularly	No	None	Yes	None	No	None	No comment	2011
131	4	Female	1	1	0	Picture	0	Student	Secondary	Participant	0	0	Sibling	No	No	No	Yes	Regularly	No	None	Yes	None	No	None	No comment	2011
131	4	Female	1	1	0	Picture	0	Student	Older	Participant	0	0	Sibling	No	No	No	Yes	Regularly	No	None	Yes	None	No	None	No comment	2011
131	4	Female	1	1	0	Picture	0	Student	Primary	Participant	0	0	Sibling	No	No	No	Yes	Regularly	No	None	Yes	None	No	None	No comment	2011
131	4	Female	1	1	0	Picture	0	Student	Secondary	Participant	0	0	Sibling	No	No	No	Yes	Regularly	No	None	Yes	None	No	None	No comment	2011
131	4	Female	1	1	0	Picture	0	Student	Primary	Participant	0	0	Sibling	No	No	No	Yes	Regularly	No	None	Yes	None	No	None	No comment	2011
131	4	Female	1	1	0	Picture	0	Student	Primary	Participant	0	0	Sibling	No	No	No	Yes	Regularly	No	None	Yes	None	No	None	No comment	2011
131	4	Female	1	1	0	Picture	0	Student	Primary	Participant	0	0	Sibling	No	No	No	Yes	Regularly	No	None	Yes	None	No	None	No comment	2011
131	4	Female	1	1	0	Picture	0	Student	Primary	Participant	0	0	Sibling	No	No	No	Yes	Regularly	No	None	Yes	None	No	None	No comment	2011
131	4	Female	1	1	0	Picture	0	Student	Older	Participant	0	0	Sibling	No	No	No	Yes	Regularly	No	None	Yes	None	No	None	No comment	2011
131	4	Female	1	1	0	Picture	0	Student	Primary	Participant	0	0	Sibling	No	No	No	Yes	Regularly	No	None	Yes	None	No	None	No comment	2011
131	4	Female	1	1	0	Picture	0	Student	Primary	Participant	0	0	Parent	No	No	No	Yes	Regularly	No	None	Yes	None	No	None	No comment	2011
131	4	Female	1	1	0	Picture	0	Student	Primary	Participant	0	0	Sibling	No	No	No	Yes	Regularly	No	None	Yes	None	No	None	No comment	2011
132	1	Female	1	0	0	Picture	0	Unemployed	Secondary	Shadow	1	1	Other relative	No	No	No	Yes	Daily	No	none	Yes	none	No	none	999	2011
132	1	Female	1	0	0	Picture	0	Unemployed	Primary	Shadow	1	1	Sibling	No	No	No	Yes	Daily	No	none	Yes	none	No	none	999	2011
132	1	Female	1	0	0	Picture	0	Unemployed	Adult	Shadow	1	1	Parent	No	Yes	Yes	Yes	Daily	No	none	Yes	none	No	none	999	2011
132	1	Female	1	0	0	Picture	0	Unemployed	Secondary	Shadow	1	1	Other relative	No	No	No	Yes	Daily	No	none	Yes	none	No	none	999	2011
132	1	Female	1	0	0	Picture	0	Unemployed	Adult	Shadow	1	1	Other relative	No	No	No	Yes	Daily	No	none	Yes	none	No	none	999	2011
132	1	Female	1	0	0	Picture	0	Unemployed	Secondary	Shadow	1	1	Other relative	Yes	No	No	Yes	Daily	No	none	Yes	none	No	none	999	2011
132	1	Female	1	0	0	Picture	0	Unemployed	Pre-School	Shadow	1	1	Other relative	No	No	No	Yes	Daily	No	none	Yes	none	No	none	999	2011
132	1	Female	1	0	0	Picture	0	Unemployed	Secondary	Shadow	1	1	Other relative	No	No	No	Yes	Daily	No	none	Yes	none	No	none	999	2011
132	1	Female	1	0	0	Picture	0	Unemployed	Secondary	Shadow	1	1	Parent	No	Yes	Yes	Yes	Daily	No	none	Yes	none	No	none	999	2011
132	1	Female	1	0	0	Picture	0	Unemployed	Adult	Shadow	1	1	Other relative	No	No	No	Yes	Daily	No	none	Yes	none	No	none	999	2011
132	1	Female	1	0	0	Picture	0	Unemployed	Secondary	Shadow	1	1	Other relative	No	No	No	Yes	Daily	No	none	Yes	none	No	none	999	2011
132	1	Female	1	0	0	Picture	0	Unemployed	Adult	Shadow	1	1	Other relative	Yes	No	No	Yes	Daily	No	none	Yes	none	No	none	999	2011
132	1	Female	1	0	0	Picture	0	Unemployed	Secondary	Shadow	1	1	Other relative	No	No	No	Yes	Daily	No	none	Yes	none	No	none	999	2011
132	1	Female	1	0	0	Picture	0	Unemployed	Primary	Shadow	1	1	Other relative	No	No	No	Yes	Daily	No	none	Yes	none	No	none	999	2011
132	1	Female	1	0	0	Picture	0	Unemployed	Infant	Shadow	1	1	Other relative	No	No	No	Yes	Daily	No	none	Yes	none	No	none	999	2011
132	1	Female	1	0	0	Picture	0	Unemployed	Primary	Shadow	1	1	Other relative	No	No	No	Yes	Daily	No	none	Yes	none	No	none	999	2011
132	1	Female	1	0	0	Picture	0	Unemployed	Primary	Shadow	1	1	Other relative	No	No	No	Yes	Daily	No	none	Yes	none	No	none	999	2011
132	1	Female	1	0	0	Picture	0	Unemployed	Adult	Shadow	1	1	Other relative	Yes	No	No	Yes	Daily	No	none	Yes	none	No	none	999	2011
132	1	Female	1	0	0	Picture	0	Unemployed	Adult	Shadow	1	1	Other relative	Yes	No	No	Yes	Daily	No	none	Yes	none	No	none	999	2011
132	1	Female	1	0	0	Picture	0	Unemployed	Adult	Shadow	1	1	Other relative	No	No	No	Yes	Daily	No	none	Yes	none	No	none	999	2011
133	5	Male	1	1	1	Picture	3	Other	Adult	Participant	0	0	Other relative	No	Yes	Yes	Yes	Daily	No	none	Yes	none	No	none	999	2011
133	5	Male	1	1	1	Picture	3	Other	Older	Participant	0	0	Spouse	No	Yes	Yes	Yes	Daily	No	none	Yes	none	No	none	999	2011
133	5	Male	1	1	1	Picture	3	Other	Adult	Participant	0	0	Other relative	No	Yes	Yes	Yes	Daily	No	none	Yes	none	No	none	999	2011
133	5	Male	1	1	1	Picture	3	Other	Older	Participant	0	0	Other relative	No	Yes	Yes	Yes	Daily	No	none	Yes	none	No	none	999	2011
133	5	Male	1	1	1	Picture	3	Other	Older	Participant	0	0	Other relative	No	Yes	Yes	Yes	Daily	No	none	Yes	none	No	none	999	2011
133	5	Male	1	1	1	Picture	3	Other	Older	Participant	0	0	Other relative	No	Yes	Yes	Yes	Daily	No	none	Yes	none	No	none	999	2011
133	5	Male	1	1	1	Picture	3	Other	Adult	Participant	0	0	Offspring	Yes	No	No	Yes	Daily	No	none	Yes	none	No	none	999	2011
133	5	Male	1	1	1	Picture	3	Other	Adult	Participant	0	0	Offspring	No	No	No	Yes	Daily	No	none	Yes	none	No	none	999	2011
133	5	Male	1	1	1	Picture	3	Other	Adult	Participant	0	0	Other relative	Yes	Yes	Yes	Yes	Daily	No	none	Yes	none	No	none	999	2011
133	5	Male	1	1	1	Picture	3	Other	Adult	Participant	0	0	Other relative	No	Yes	Yes	Yes	Daily	No	none	Yes	none	No	none	999	2011
133	5	Male	1	1	1	Picture	3	Other	Adult	Participant	0	0	Other relative	No	Yes	Yes	Yes	Daily	No	none	Yes	none	No	none	999	2011
133	5	Male	1	1	1	Picture	3	Other	Adult	Participant	0	0	Offspring	No	No	No	Yes	Daily	No	none	Yes	none	No	none	999	2011
133	5	Male	1	1	1	Picture	3	Other	Secondary	Participant	0	0	Offspring	Yes	No	No	Yes	Daily	No	none	Yes	none	No	none	999	2011
133	5	Male	1	1	1	Picture	3	Other	Adult	Participant	0	0	Other relative	No	Yes	Yes	Yes	Daily	No	none	Yes	none	No	none	999	2011
133	5	Male	1	1	1	Picture	3	Other	Pre-School	Participant	0	0	Other relative	Yes	Yes	Yes	Yes	Daily	No	none	Yes	none	No	none	999	2011
133	5	Male	1	1	1	Picture	3	Other	Adult	Participant	0	0	Other relative	No	Yes	Yes	Yes	Daily	No	none	Yes	none	No	none	999	2011
133	5	Male	1	1	1	Picture	3	Other	Older	Participant	0	0	Other relative	No	Yes	Yes	Yes	Daily	No	none	Yes	none	No	none	999	2011
133	5	Male	1	1	1	Picture	3	Other	Secondary	Participant	0	0	Other relative	Yes	Yes	Yes	Yes	Daily	No	none	Yes	none	No	none	999	2011
133	5	Male	1	1	1	Picture	3	Other	Adult	Participant	0	0	Other relative	No	Yes	Yes	Yes	Daily	No	none	Yes	none	No	none	999	2011
133	5	Male	1	1	1	Picture	3	Other	Pre-School	Participant	0	0	Offspring	Yes	No	No	Yes	Daily	No	none	Yes	none	No	none	999	2011
133	5	Male	1	1	1	Picture	3	Other	Pre-School	Participant	0	0	Other relative	Yes	Yes	Yes	Yes	Daily	No	none	Yes	none	No	none	999	2011
133	5	Male	1	1	1	Picture	3	Other	Adult	Participant	0	0	Other relative	No	Yes	Yes	Yes	Daily	No	none	Yes	none	No	none	999	2011
134	3	Male	1	0	1	Picture	2	Student	Secondary	Participant	0	0	Sibling	No	No	No	Missing	Regularly	No	none	Yes	none	No	none	no comment	2011
134	3	Male	1	0	1	Picture	2	Student	Secondary	Participant	0	0	Sibling	No	No	No	Yes	Daily	No	none	Yes	none	No	none	no comment	2011
134	3	Male	1	0	1	Picture	2	Student	Primary	Participant	0	0	Parent	No	No	No	Missing	Missing	No	none	Yes	none	No	none	no comment	2011
134	3	Male	1	0	1	Picture	2	Student	Primary	Participant	0	0	Sibling	No	No	No	Missing	Missing	No	none	Yes	none	No	none	no comment	2011
134	3	Male	1	0	1	Picture	2	Student	Secondary	Participant	0	0	Sibling	No	No	No	Missing	Missing	No	none	Yes	none	No	none	no comment	2011
134	3	Male	1	0	1	Picture	2	Student	Adult	Participant	0	0	Sibling	Yes	No	No	Yes	Daily	No	none	Yes	none	No	none	no comment	2011
134	3	Male	1	0	1	Picture	2	Student	Primary	Participant	0	0	Sibling	No	Yes	No	Missing	Regularly	No	none	Yes	none	No	none	no comment	2011
134	3	Male	1	0	1	Picture	2	Student	Adult	Participant	0	0	Sibling	Yes	No	No	Yes	Daily	No	none	Yes	none	No	none	no comment	2011
134	3	Male	1	0	1	Picture	2	Student	Secondary	Participant	0	0	Sibling	No	No	No	Missing	Regularly	No	none	Yes	none	No	none	no comment	2011
134	3	Male	1	0	1	Picture	2	Student	Adult	Participant	0	0	Sibling	Yes	No	No	Yes	Daily	No	none	Yes	none	No	none	no comment	2011
134	3	Male	1	0	1	Picture	2	Student	Secondary	Participant	0	0	Sibling	No	No	No	Missing	Missing	No	none	Yes	none	No	none	no comment	2011
134	3	Male	1	0	1	Picture	2	Student	Secondary	Participant	0	0	Sibling	No	No	No	Missing	Regularly	No	none	Yes	none	No	none	no comment	2011
134	3	Male	1	0	1	Picture	2	Student	Secondary	Participant	0	0	Sibling	No	No	No	Missing	Regularly	No	none	Yes	none	No	none	no comment	2011
134	3	Male	1	0	1	Picture	2	Student	Primary	Participant	0	0	Sibling	No	No	No	Missing	Regularly	No	none	Yes	none	No	none	no comment	2011
134	3	Male	1	0	1	Picture	2	Student	Adult	Participant	0	0	Sibling	Yes	No	No	Yes	Daily	No	none	Yes	none	No	none	no comment	2011
134	3	Male	1	0	1	Picture	2	Student	Adult	Participant	0	0	Sibling	No	No	No	Missing	Missing	No	none	Yes	none	No	none	no comment	2011
134	3	Male	1	0	1	Picture	2	Student	Pre-School	Participant	0	0	Sibling	No	No	No	Missing	Missing	No	none	Yes	none	No	none	no comment	2011
134	3	Male	1	0	1	Picture	2	Student	Primary	Participant	0	0	Sibling	No	No	No	Missing	Regularly	No	none	Yes	none	No	none	no comment	2011
134	3	Male	1	0	1	Picture	2	Student	Adult	Participant	0	0	Sibling	No	No	No	Missing	Missing	No	none	Yes	none	No	none	no comment	2011
134	3	Male	1	0	1	Picture	2	Student	Primary	Participant	0	0	Sibling	No	No	No	Missing	Missing	No	none	Yes	none	No	none	no comment	2011
134	3	Male	1	0	1	Picture	2	Student	Primary	Participant	0	0	Sibling	No	No	No	Missing	Missing	No	none	Yes	none	No	none	no comment	2011
134	3	Male	1	0	1	Picture	2	Student	Primary	Participant	0	0	Sibling	No	No	No	Missing	Missing	No	none	Yes	none	No	none	no comment	2011
134	3	Male	1	0	1	Picture	2	Student	Primary	Participant	0	0	Sibling	No	Yes	No	Missing	Regularly	No	none	Yes	none	No	none	no comment	2011
134	3	Male	1	0	1	Picture	2	Student	Secondary	Participant	0	0	Sibling	No	No	No	Missing	Missing	No	none	Yes	none	No	none	no comment	2011
134	3	Male	1	0	1	Picture	2	Student	Secondary	Participant	0	0	Sibling	No	No	No	Missing	Missing	No	none	Yes	none	No	none	no comment	2011
134	3	Male	1	0	1	Picture	2	Student	Primary	Participant	0	0	Sibling	No	No	No	Missing	Missing	No	none	Yes	none	No	none	no comment	2011
134	3	Male	1	0	1	Picture	2	Student	Primary	Participant	0	0	Sibling	Yes	No	No	Yes	Daily	No	none	Yes	none	No	none	no comment	2011
134	3	Male	1	0	1	Picture	2	Student	Secondary	Participant	0	0	Sibling	Yes	No	No	Yes	Daily	No	none	Yes	none	No	none	no comment	2011
134	3	Male	1	0	1	Picture	2	Student	Infant	Participant	0	0	Sibling	No	No	No	Missing	Missing	No	none	Yes	none	No	none	no comment	2011
136	5	Male	1	1	1	Picture	3	Other	Older	Participant	0	0	Missing	No	Missing	Missing	Yes	Daily	No	none	Yes	none	No	none	999	2011
136	5	Male	1	1	1	Picture	3	Other	Adult	Participant	0	0	Missing	No	Missing	Missing	Yes	Daily	No	none	Yes	none	No	none	999	2011
136	5	Male	1	1	1	Picture	3	Other	Adult	Participant	0	0	Missing	No	Missing	Missing	Yes	Daily	No	none	Yes	none	No	none	999	2011
136	5	Male	1	1	1	Picture	3	Other	Adult	Participant	0	0	Missing	No	Missing	Missing	Yes	Daily	No	none	Yes	none	No	none	999	2011
139	5	Male	1	1	0	Picture	2	Casual Laborour	Adult	Participant	0	0	Offspring	No	No	No	Yes	Daily	No	none	No	He thought that those who are not in his location are not supposed to be written but after probing i managed to write those contacts.	No	none	no comment	2011
139	5	Male	1	1	0	Picture	2	Casual Laborour	Adult	Participant	0	0	Offspring	No	No	No	Yes	Daily	No	none	No	He thought that those who are not in his location are not supposed to be written but after probing i managed to write those contacts.	No	none	no comment	2011
139	5	Male	1	1	0	Picture	2	Casual Laborour	Adult	Participant	0	0	Offspring	Yes	No	No	Yes	Daily	No	none	No	He thought that those who are not in his location are not supposed to be written but after probing i managed to write those contacts.	No	none	no comment	2011
139	5	Male	1	1	0	Picture	2	Casual Laborour	Adult	Participant	0	0	Offspring	No	No	No	Yes	Rarely	No	none	No	He thought that those who are not in his location are not supposed to be written but after probing i managed to write those contacts.	No	none	no comment	2011
139	5	Male	1	1	0	Picture	2	Casual Laborour	Pre-School	Participant	0	0	Offspring	Yes	No	No	Yes	Daily	No	none	No	He thought that those who are not in his location are not supposed to be written but after probing i managed to write those contacts.	No	none	no comment	2011
139	5	Male	1	1	0	Picture	2	Casual Laborour	Older	Participant	0	0	Offspring	No	No	No	Yes	Daily	No	none	No	He thought that those who are not in his location are not supposed to be written but after probing i managed to write those contacts.	No	none	no comment	2011
139	5	Male	1	1	0	Picture	2	Casual Laborour	Adult	Participant	0	0	Offspring	No	No	No	Yes	Daily	No	none	No	He thought that those who are not in his location are not supposed to be written but after probing i managed to write those contacts.	No	none	no comment	2011
139	5	Male	1	1	0	Picture	2	Casual Laborour	Older	Participant	0	0	Offspring	No	No	No	Yes	Daily	No	none	No	He thought that those who are not in his location are not supposed to be written but after probing i managed to write those contacts.	No	none	no comment	2011
139	5	Male	1	1	0	Picture	2	Casual Laborour	Secondary	Participant	0	0	Offspring	No	No	No	Yes	Daily	No	none	No	He thought that those who are not in his location are not supposed to be written but after probing i managed to write those contacts.	No	none	no comment	2011
139	5	Male	1	1	0	Picture	2	Casual Laborour	Adult	Participant	0	0	Offspring	No	No	No	Missing	Missing	No	none	No	He thought that those who are not in his location are not supposed to be written but after probing i managed to write those contacts.	No	none	no comment	2011
139	5	Male	1	1	0	Picture	2	Casual Laborour	Adult	Participant	0	0	Offspring	No	No	No	Yes	Daily	No	none	No	He thought that those who are not in his location are not supposed to be written but after probing i managed to write those contacts.	No	none	no comment	2011
139	5	Male	1	1	0	Picture	2	Casual Laborour	Adult	Participant	0	0	Offspring	No	No	No	Yes	Daily	No	none	No	He thought that those who are not in his location are not supposed to be written but after probing i managed to write those contacts.	No	none	no comment	2011
139	5	Male	1	1	0	Picture	2	Casual Laborour	Adult	Participant	0	0	Offspring	No	No	No	Yes	Daily	No	none	No	He thought that those who are not in his location are not supposed to be written but after probing i managed to write those contacts.	No	none	no comment	2011
139	5	Male	1	1	0	Picture	2	Casual Laborour	Secondary	Participant	0	0	Other relative	No	No	No	Yes	Daily	No	none	No	He thought that those who are not in his location are not supposed to be written but after probing i managed to write those contacts.	No	none	no comment	2011
139	5	Male	1	1	0	Picture	2	Casual Laborour	Secondary	Participant	0	0	Offspring	No	No	No	Yes	Daily	No	none	No	He thought that those who are not in his location are not supposed to be written but after probing i managed to write those contacts.	No	none	no comment	2011
139	5	Male	1	1	0	Picture	2	Casual Laborour	Primary	Participant	0	0	Offspring	Yes	Yes	Yes	Yes	Daily	No	none	No	He thought that those who are not in his location are not supposed to be written but after probing i managed to write those contacts.	No	none	no comment	2011
139	5	Male	1	1	0	Picture	2	Casual Laborour	Adult	Participant	0	0	Offspring	No	No	No	Yes	Rarely	No	none	No	He thought that those who are not in his location are not supposed to be written but after probing i managed to write those contacts.	No	none	no comment	2011
139	5	Male	1	1	0	Picture	2	Casual Laborour	Adult	Participant	0	0	Offspring	No	No	No	Yes	Daily	No	none	No	He thought that those who are not in his location are not supposed to be written but after probing i managed to write those contacts.	No	none	no comment	2011
139	5	Male	1	1	0	Picture	2	Casual Laborour	Adult	Participant	0	0	Offspring	No	No	No	Yes	Daily	No	none	No	He thought that those who are not in his location are not supposed to be written but after probing i managed to write those contacts.	No	none	no comment	2011
139	5	Male	1	1	0	Picture	2	Casual Laborour	Adult	Participant	0	0	Offspring	No	No	No	Yes	Daily	No	none	No	He thought that those who are not in his location are not supposed to be written but after probing i managed to write those contacts.	No	none	no comment	2011
139	5	Male	1	1	0	Picture	2	Casual Laborour	Primary	Participant	0	0	Offspring	No	Yes	Yes	Yes	Daily	No	none	No	He thought that those who are not in his location are not supposed to be written but after probing i managed to write those contacts.	No	none	no comment	2011
148	6	Male	1	1	0	Picture	0	Unemployed	Secondary	Shadow	1	1	Offspring	No	No	No	Yes	Daily	No	none	Yes	none	No	none	999	2011
148	6	Male	1	1	0	Picture	0	Unemployed	Pre-School	Shadow	1	1	Offspring	Yes	No	No	Yes	Daily	No	none	Yes	none	No	none	999	2011
148	6	Male	1	1	0	Picture	0	Unemployed	Older	Shadow	1	1	Offspring	No	No	No	Yes	Daily	No	none	Yes	none	No	none	999	2011
148	6	Male	1	1	0	Picture	0	Unemployed	Secondary	Shadow	1	1	Other relative	Yes	No	No	Yes	Daily	No	none	Yes	none	No	none	999	2011
148	6	Male	1	1	0	Picture	0	Unemployed	Primary	Shadow	1	1	Offspring	Yes	No	No	Yes	Daily	No	none	Yes	none	No	none	999	2011
148	6	Male	1	1	0	Picture	0	Unemployed	Adult	Shadow	1	1	Offspring	No	No	No	Yes	Daily	No	none	Yes	none	No	none	999	2011
148	6	Male	1	1	0	Picture	0	Unemployed	Adult	Shadow	1	1	Offspring	Yes	No	No	Yes	Daily	No	none	Yes	none	No	none	999	2011
148	6	Male	1	1	0	Picture	0	Unemployed	Secondary	Shadow	1	1	Offspring	No	No	No	Yes	Daily	No	none	Yes	none	No	none	999	2011
148	6	Male	1	1	0	Picture	0	Unemployed	Secondary	Shadow	1	1	Other relative	Yes	No	No	Yes	Daily	No	none	Yes	none	No	none	999	2011
148	6	Male	1	1	0	Picture	0	Unemployed	Adult	Shadow	1	1	Spouse	No	Yes	No	Yes	Daily	No	none	Yes	none	No	none	999	2011
148	6	Male	1	1	0	Picture	0	Unemployed	Adult	Shadow	1	1	Offspring	Yes	No	No	Yes	Daily	No	none	Yes	none	No	none	999	2011
148	6	Male	1	1	0	Picture	0	Unemployed	Adult	Shadow	1	1	Other relative	No	No	No	Yes	Daily	No	none	Yes	none	No	none	999	2011
148	6	Male	1	1	0	Picture	0	Unemployed	Older	Shadow	1	1	Offspring	No	No	No	Yes	Daily	No	none	Yes	none	No	none	999	2011
148	6	Male	1	1	0	Picture	0	Unemployed	Secondary	Shadow	1	1	Offspring	Yes	No	No	Yes	Daily	No	none	Yes	none	No	none	999	2011
149	6	Female	1	0	1	Picture	0	Other	Adult	Shadow	1	1	Other relative	Yes	Yes	No	Yes	Daily	No	none	Yes	none	No	none	999	2011
149	6	Female	1	0	1	Picture	0	Other	Primary	Shadow	1	1	Other relative	No	No	No	Missing	Regularly	No	none	Yes	none	No	none	999	2011
149	6	Female	1	0	1	Picture	0	Other	Pre-School	Shadow	1	1	Offspring	Yes	No	No	Yes	Daily	No	none	Yes	none	No	none	999	2011
149	6	Female	1	0	1	Picture	0	Other	Adult	Shadow	1	1	Other relative	No	Yes	No	Yes	Rarely	No	none	Yes	none	No	none	999	2011
149	6	Female	1	0	1	Picture	0	Other	Secondary	Shadow	1	1	Other relative	Yes	Yes	No	Yes	Daily	No	none	Yes	none	No	none	999	2011
149	6	Female	1	0	1	Picture	0	Other	Secondary	Shadow	1	1	Other relative	No	Yes	No	Yes	Regularly	No	none	Yes	none	No	none	999	2011
149	6	Female	1	0	1	Picture	0	Other	Adult	Shadow	1	1	Other relative	No	No	No	Missing	Rarely	No	none	Yes	none	No	none	999	2011
149	6	Female	1	0	1	Picture	0	Other	Adult	Shadow	1	1	Other relative	No	Yes	No	Yes	Regularly	No	none	Yes	none	No	none	999	2011
149	6	Female	1	0	1	Picture	0	Other	Adult	Shadow	1	1	Other relative	Yes	Yes	Yes	Yes	Daily	No	none	Yes	none	No	none	999	2011
149	6	Female	1	0	1	Picture	0	Other	Secondary	Shadow	1	1	Other relative	No	Yes	No	Missing	Rarely	No	none	Yes	none	No	none	999	2011
149	6	Female	1	0	1	Picture	0	Other	Secondary	Shadow	1	1	Other relative	Yes	Yes	No	Yes	Daily	No	none	Yes	none	No	none	999	2011
149	6	Female	1	0	1	Picture	0	Other	Primary	Shadow	1	1	Other relative	No	Yes	No	Yes	Regularly	No	none	Yes	none	No	none	999	2011
149	6	Female	1	0	1	Picture	0	Other	Primary	Shadow	1	1	Other relative	No	Yes	No	Yes	Daily	No	none	Yes	none	No	none	999	2011
149	6	Female	1	0	1	Picture	0	Other	Pre-School	Shadow	1	1	Other relative	No	No	No	Yes	Rarely	No	none	Yes	none	No	none	999	2011
149	6	Female	1	0	1	Picture	0	Other	Primary	Shadow	1	1	Other relative	Yes	Yes	No	Yes	Daily	No	none	Yes	none	No	none	999	2011
149	6	Female	1	0	1	Picture	0	Other	Secondary	Shadow	1	1	Other relative	No	Yes	No	Missing	Often	No	none	Yes	none	No	none	999	2011
149	6	Female	1	0	1	Picture	0	Other	Adult	Shadow	1	1	Other relative	No	Yes	Yes	Yes	Regularly	No	none	Yes	none	No	none	999	2011
149	6	Female	1	0	1	Picture	0	Other	Primary	Shadow	1	1	Other relative	No	Yes	No	Missing	Regularly	No	none	Yes	none	No	none	999	2011
149	6	Female	1	0	1	Picture	0	Other	Adult	Shadow	1	1	Other relative	Yes	No	No	Yes	Daily	No	none	Yes	none	No	none	999	2011
149	6	Female	1	0	1	Picture	0	Other	Secondary	Shadow	1	1	Other relative	Yes	Yes	No	Yes	Daily	No	none	Yes	none	No	none	999	2011
149	6	Female	1	0	1	Picture	0	Other	Secondary	Shadow	1	1	Other relative	Yes	Yes	No	Yes	Daily	No	none	Yes	none	No	none	999	2011
155	1	Female	1	1	1	Picture	0	Unemployed	Older	Shadow	1	1	Other relative	No	No	No	Yes	Daily	No	none	Yes	none	No	none	no comment	2011
155	1	Female	1	1	1	Picture	0	Unemployed	Adult	Shadow	1	1	Other relative	Yes	No	No	Yes	Daily	No	none	Yes	none	No	none	no comment	2011
155	1	Female	1	1	1	Picture	0	Unemployed	Pre-School	Shadow	1	1	Other relative	No	No	No	Yes	Daily	No	none	Yes	none	No	none	no comment	2011
155	1	Female	1	1	1	Picture	0	Unemployed	Adult	Shadow	1	1	Other relative	Yes	No	No	Yes	Daily	No	none	Yes	none	No	none	no comment	2011
155	1	Female	1	1	1	Picture	0	Unemployed	Secondary	Shadow	1	1	Other relative	Yes	No	No	Yes	Daily	No	none	Yes	none	No	none	no comment	2011
155	1	Female	1	1	1	Picture	0	Unemployed	Adult	Shadow	1	1	Parent	No	Yes	Yes	Yes	Daily	No	none	Yes	none	No	none	no comment	2011
155	1	Female	1	1	1	Picture	0	Unemployed	Pre-School	Shadow	1	1	Other relative	No	No	No	Yes	Daily	No	none	Yes	none	No	none	no comment	2011
155	1	Female	1	1	1	Picture	0	Unemployed	Primary	Shadow	1	1	Other relative	No	No	No	Yes	Daily	No	none	Yes	none	No	none	no comment	2011
155	1	Female	1	1	1	Picture	0	Unemployed	Adult	Shadow	1	1	Other relative	No	No	No	Yes	Daily	No	none	Yes	none	No	none	no comment	2011
159	3	Female	1	0	0	Picture	1	Unemployed	Adult	Shadow	1	1	Parent	Yes	No	No	Yes	Rarely	No	none	Yes	none	No	none	The participants should be informed in advance before the study begins.	2011
159	3	Female	1	0	0	Picture	1	Unemployed	Adult	Shadow	1	1	Sibling	Yes	Yes	Yes	Yes	Daily	No	none	Yes	none	No	none	The participants should be informed in advance before the study begins.	2011
159	3	Female	1	0	0	Picture	1	Unemployed	Adult	Shadow	1	1	Sibling	No	Yes	Yes	Yes	Daily	No	none	Yes	none	No	none	The participants should be informed in advance before the study begins.	2011
159	3	Female	1	0	0	Picture	1	Unemployed	Infant	Shadow	1	1	Sibling	Yes	Yes	Yes	Yes	Daily	No	none	Yes	none	No	none	The participants should be informed in advance before the study begins.	2011
159	3	Female	1	0	0	Picture	1	Unemployed	Adult	Shadow	1	1	Sibling	No	Yes	Yes	Yes	Daily	No	none	Yes	none	No	none	The participants should be informed in advance before the study begins.	2011
159	3	Female	1	0	0	Picture	1	Unemployed	Adult	Shadow	1	1	Sibling	No	Yes	Yes	Yes	Daily	No	none	Yes	none	No	none	The participants should be informed in advance before the study begins.	2011
159	3	Female	1	0	0	Picture	1	Unemployed	Adult	Shadow	1	1	Sibling	No	Yes	Yes	Yes	Daily	No	none	Yes	none	No	none	The participants should be informed in advance before the study begins.	2011
159	3	Female	1	0	0	Picture	1	Unemployed	Adult	Shadow	1	1	Sibling	Yes	Yes	Yes	Yes	Daily	No	none	Yes	none	No	none	The participants should be informed in advance before the study begins.	2011
159	3	Female	1	0	0	Picture	1	Unemployed	Pre-School	Shadow	1	1	Sibling	Yes	Yes	Yes	Yes	Daily	No	none	Yes	none	No	none	The participants should be informed in advance before the study begins.	2011
159	3	Female	1	0	0	Picture	1	Unemployed	Adult	Shadow	1	1	Sibling	Yes	Yes	Yes	Yes	Daily	No	none	Yes	none	No	none	The participants should be informed in advance before the study begins.	2011
159	3	Female	1	0	0	Picture	1	Unemployed	Pre-School	Shadow	1	1	Sibling	No	Yes	Yes	Yes	Daily	No	none	Yes	none	No	none	The participants should be informed in advance before the study begins.	2011
159	3	Female	1	0	0	Picture	1	Unemployed	Primary	Shadow	1	1	Sibling	Yes	Yes	No	Yes	Daily	No	none	Yes	none	No	none	The participants should be informed in advance before the study begins.	2011
159	3	Female	1	0	0	Picture	1	Unemployed	Adult	Shadow	1	1	Sibling	Yes	Yes	Yes	Yes	Daily	No	none	Yes	none	No	none	The participants should be informed in advance before the study begins.	2011
159	3	Female	1	0	0	Picture	1	Unemployed	Adult	Shadow	1	1	Sibling	Yes	Yes	Yes	Yes	Daily	No	none	Yes	none	No	none	The participants should be informed in advance before the study begins.	2011
159	3	Female	1	0	0	Picture	1	Unemployed	Pre-School	Shadow	1	1	Sibling	No	Yes	Yes	Yes	Daily	No	none	Yes	none	No	none	The participants should be informed in advance before the study begins.	2011
159	3	Female	1	0	0	Picture	1	Unemployed	Older	Shadow	1	1	Parent	No	No	No	Yes	Daily	No	none	Yes	none	No	none	The participants should be informed in advance before the study begins.	2011
159	3	Female	1	0	0	Picture	1	Unemployed	Adult	Shadow	1	1	Sibling	Yes	Yes	Yes	Yes	Daily	No	none	Yes	none	No	none	The participants should be informed in advance before the study begins.	2011
165	5	Female	1	1	1	Picture	2	Business Person	Pre-School	Participant	0	0	Other relative	Yes	Yes	Yes	Yes	Daily	No	none	Yes	none	No	none	no	2011
165	5	Female	1	1	1	Picture	2	Business Person	Adult	Participant	0	0	Offspring	No	Yes	Yes	Yes	Regularly	No	none	Yes	none	No	none	no	2011
165	5	Female	1	1	1	Picture	2	Business Person	Adult	Participant	0	0	Other relative	No	Yes	Yes	Yes	Regularly	No	none	Yes	none	No	none	no	2011
165	5	Female	1	1	1	Picture	2	Business Person	Pre-School	Participant	0	0	Other relative	Yes	Yes	Yes	Yes	Daily	No	none	Yes	none	No	none	no	2011
165	5	Female	1	1	1	Picture	2	Business Person	Pre-School	Participant	0	0	Other relative	No	Yes	Yes	Yes	Daily	No	none	Yes	none	No	none	no	2011
165	5	Female	1	1	1	Picture	2	Business Person	Adult	Participant	0	0	Other relative	Yes	Yes	Yes	Yes	Daily	No	none	Yes	none	No	none	no	2011
165	5	Female	1	1	1	Picture	2	Business Person	Pre-School	Participant	0	0	Offspring	No	Yes	Yes	Yes	Daily	No	none	Yes	none	No	none	no	2011
166	5	Female	1	1	0	Picture	2	Other	Adult	Participant	0	0	Offspring	No	No	No	Yes	Often	No	none	Yes	none	No	none	999	2011
166	5	Female	1	1	0	Picture	2	Other	Adult	Participant	0	0	Offspring	No	No	No	Yes	Daily	No	none	Yes	none	No	none	999	2011
166	5	Female	1	1	0	Picture	2	Other	Adult	Participant	0	0	Offspring	Yes	No	No	Yes	Daily	No	none	Yes	none	No	none	999	2011
166	5	Female	1	1	0	Picture	2	Other	Adult	Participant	0	0	Offspring	No	No	No	Yes	Often	No	none	Yes	none	No	none	999	2011
166	5	Female	1	1	0	Picture	2	Other	Adult	Participant	0	0	Offspring	No	No	No	Missing	Missing	No	none	Yes	none	No	none	999	2011
166	5	Female	1	1	0	Picture	2	Other	Adult	Participant	0	0	Offspring	No	No	No	Yes	Often	No	none	Yes	none	No	none	999	2011
166	5	Female	1	1	0	Picture	2	Other	Adult	Participant	0	0	Offspring	No	No	No	Yes	Daily	No	none	Yes	none	No	none	999	2011
166	5	Female	1	1	0	Picture	2	Other	Older	Participant	0	0	Offspring	No	No	No	Yes	Daily	No	none	Yes	none	No	none	999	2011
166	5	Female	1	1	0	Picture	2	Other	Older	Participant	0	0	Offspring	No	No	No	Yes	Often	No	none	Yes	none	No	none	999	2011
166	5	Female	1	1	0	Picture	2	Other	Secondary	Participant	0	0	Offspring	Yes	No	No	Yes	Daily	No	none	Yes	none	No	none	999	2011
166	5	Female	1	1	0	Picture	2	Other	Older	Participant	0	0	Offspring	No	No	No	Yes	Daily	No	none	Yes	none	No	none	999	2011
166	5	Female	1	1	0	Picture	2	Other	Adult	Participant	0	0	Offspring	No	No	No	Yes	Often	No	none	Yes	none	No	none	999	2011
166	5	Female	1	1	0	Picture	2	Other	Adult	Participant	0	0	Offspring	No	No	No	Yes	Daily	No	none	Yes	none	No	none	999	2011
166	5	Female	1	1	0	Picture	2	Other	Adult	Participant	0	0	Offspring	Yes	No	No	Yes	Daily	No	none	Yes	none	No	none	999	2011
166	5	Female	1	1	0	Picture	2	Other	Adult	Participant	0	0	Offspring	No	No	No	Yes	Daily	No	none	Yes	none	No	none	999	2011
166	5	Female	1	1	0	Picture	2	Other	Adult	Participant	0	0	Offspring	Yes	No	No	Yes	Daily	No	none	Yes	none	No	none	999	2011
166	5	Female	1	1	0	Picture	2	Other	Adult	Participant	0	0	Offspring	No	No	No	Yes	Daily	No	none	Yes	none	No	none	999	2011
166	5	Female	1	1	0	Picture	2	Other	Adult	Participant	0	0	Offspring	No	No	No	Yes	Daily	No	none	Yes	none	No	none	999	2011
166	5	Female	1	1	0	Picture	2	Other	Adult	Participant	0	0	Offspring	No	No	No	Yes	Daily	No	none	Yes	none	No	none	999	2011
166	5	Female	1	1	0	Picture	2	Other	Older	Participant	0	0	Offspring	No	No	No	Yes	Often	No	none	Yes	none	No	none	999	2011
166	5	Female	1	1	0	Picture	2	Other	Secondary	Participant	0	0	Offspring	No	No	No	Yes	Often	No	none	Yes	none	No	none	999	2011
166	5	Female	1	1	0	Picture	2	Other	Older	Participant	0	0	Offspring	No	No	No	Yes	Often	No	none	Yes	none	No	none	999	2011
166	5	Female	1	1	0	Picture	2	Other	Adult	Participant	0	0	Offspring	No	No	No	Yes	Daily	No	none	Yes	none	No	none	999	2011
166	5	Female	1	1	0	Picture	2	Other	Adult	Participant	0	0	Offspring	No	No	No	Yes	Often	No	none	Yes	none	No	none	999	2011
166	5	Female	1	1	0	Picture	2	Other	Adult	Participant	0	0	Offspring	No	No	No	Yes	Daily	No	none	Yes	none	No	none	999	2011
166	5	Female	1	1	0	Picture	2	Other	Adult	Participant	0	0	Offspring	No	No	No	Yes	Daily	No	none	Yes	none	No	none	999	2011
166	5	Female	1	1	0	Picture	2	Other	Adult	Participant	0	0	Offspring	No	No	No	Yes	Daily	No	none	Yes	none	No	none	999	2011
166	5	Female	1	1	0	Picture	2	Other	Adult	Participant	0	0	Offspring	No	No	No	Yes	Often	No	none	Yes	none	No	none	999	2011
166	5	Female	1	1	0	Picture	2	Other	Adult	Participant	0	0	Offspring	No	No	No	Yes	Daily	No	none	Yes	none	No	none	999	2011
170	3	Male	1	1	0	Picture	1	Student	Primary	Shadow	1	1	Sibling	Yes	Yes	Yes	Yes	Daily	No	none	Yes	none	No	none	no comment	2011
170	3	Male	1	1	0	Picture	1	Student	Pre-School	Shadow	1	1	Sibling	Yes	No	No	Yes	Daily	No	none	Yes	none	No	none	no comment	2011
170	3	Male	1	1	0	Picture	1	Student	Adult	Shadow	1	1	Sibling	No	Yes	Yes	Yes	Daily	No	none	Yes	none	No	none	no comment	2011
170	3	Male	1	1	0	Picture	1	Student	Adult	Shadow	1	1	Sibling	No	No	No	Yes	Daily	No	none	Yes	none	No	none	no comment	2011
170	3	Male	1	1	0	Picture	1	Student	Pre-School	Shadow	1	1	Other relative	Yes	No	No	Yes	Daily	No	none	Yes	none	No	none	no comment	2011
170	3	Male	1	1	0	Picture	1	Student	Primary	Shadow	1	1	Other relative	Yes	No	No	Missing	Missing	No	none	Yes	none	No	none	no comment	2011
170	3	Male	1	1	0	Picture	1	Student	Infant	Shadow	1	1	Other relative	No	No	No	Yes	Daily	No	none	Yes	none	No	none	no comment	2011
170	3	Male	1	1	0	Picture	1	Student	Primary	Shadow	1	1	Other relative	No	No	No	Yes	Daily	No	none	Yes	none	No	none	no comment	2011
170	3	Male	1	1	0	Picture	1	Student	Infant	Shadow	1	1	Other relative	Yes	No	No	Yes	Daily	No	none	Yes	none	No	none	no comment	2011
171	5	Female	1	0	0	Picture	2	Other	Adult	Participant	0	0	Other relative	No	Yes	Yes	Yes	Daily	No	None	Yes	None	No		It would be better if the diary could be kept for two days other than one day.	2011
171	5	Female	1	0	0	Picture	2	Other	Adult	Participant	0	0	Other relative	No	Yes	Yes	Yes	Daily	No	None	Yes	None	No		It would be better if the diary could be kept for two days other than one day.	2011
171	5	Female	1	0	0	Picture	2	Other	Adult	Participant	0	0	Other relative	No	Yes	Yes	Yes	Daily	No	None	Yes	None	No		It would be better if the diary could be kept for two days other than one day.	2011
171	5	Female	1	0	0	Picture	2	Other	Primary	Participant	0	0	Other relative	No	Yes	Yes	Yes	Daily	No	None	Yes	None	No		It would be better if the diary could be kept for two days other than one day.	2011
171	5	Female	1	0	0	Picture	2	Other	Adult	Participant	0	0	Other relative	No	Yes	Yes	Yes	Daily	No	None	Yes	None	No		It would be better if the diary could be kept for two days other than one day.	2011
171	5	Female	1	0	0	Picture	2	Other	Older	Participant	0	0	Other relative	No	Yes	Yes	Yes	Regularly	No	None	Yes	None	No		It would be better if the diary could be kept for two days other than one day.	2011
171	5	Female	1	0	0	Picture	2	Other	Older	Participant	0	0	Other relative	No	Yes	Yes	Yes	Regularly	No	None	Yes	None	No		It would be better if the diary could be kept for two days other than one day.	2011
171	5	Female	1	0	0	Picture	2	Other	Adult	Participant	0	0	Other relative	No	Yes	Yes	Yes	Daily	No	None	Yes	None	No		It would be better if the diary could be kept for two days other than one day.	2011
171	5	Female	1	0	0	Picture	2	Other	Adult	Participant	0	0	Other relative	No	Yes	Yes	Yes	Daily	No	None	Yes	None	No		It would be better if the diary could be kept for two days other than one day.	2011
171	5	Female	1	0	0	Picture	2	Other	Primary	Participant	0	0	Other relative	No	Yes	Yes	Yes	Daily	No	None	Yes	None	No		It would be better if the diary could be kept for two days other than one day.	2011
171	5	Female	1	0	0	Picture	2	Other	Older	Participant	0	0	Other relative	No	Yes	Yes	Yes	Regularly	No	None	Yes	None	No		It would be better if the diary could be kept for two days other than one day.	2011
171	5	Female	1	0	0	Picture	2	Other	Adult	Participant	0	0	Other relative	No	Yes	Yes	Yes	Daily	No	None	Yes	None	No		It would be better if the diary could be kept for two days other than one day.	2011
171	5	Female	1	0	0	Picture	2	Other	Pre-School	Participant	0	0	Other relative	No	Yes	Yes	Yes	Daily	No	None	Yes	None	No		It would be better if the diary could be kept for two days other than one day.	2011
171	5	Female	1	0	0	Picture	2	Other	Adult	Participant	0	0	Other relative	No	Yes	Yes	Yes	Daily	No	None	Yes	None	No		It would be better if the diary could be kept for two days other than one day.	2011
171	5	Female	1	0	0	Picture	2	Other	Infant	Participant	0	0	Other relative	Yes	Yes	Yes	Yes	Daily	No	None	Yes	None	No		It would be better if the diary could be kept for two days other than one day.	2011
171	5	Female	1	0	0	Picture	2	Other	Older	Participant	0	0	Other relative	No	Yes	Yes	Yes	Daily	No	None	Yes	None	No		It would be better if the diary could be kept for two days other than one day.	2011
171	5	Female	1	0	0	Picture	2	Other	Adult	Participant	0	0	Other relative	No	Yes	Yes	Yes	Daily	No	None	Yes	None	No		It would be better if the diary could be kept for two days other than one day.	2011
171	5	Female	1	0	0	Picture	2	Other	Adult	Participant	0	0	Other relative	No	Yes	Yes	Yes	Daily	No	None	Yes	None	No		It would be better if the diary could be kept for two days other than one day.	2011
171	5	Female	1	0	0	Picture	2	Other	Adult	Participant	0	0	Other relative	No	Yes	Yes	Yes	Daily	No	None	Yes	None	No		It would be better if the diary could be kept for two days other than one day.	2011
171	5	Female	1	0	0	Picture	2	Other	Primary	Participant	0	0	Other relative	Yes	Yes	Yes	Yes	Daily	No	None	Yes	None	No		It would be better if the diary could be kept for two days other than one day.	2011
171	5	Female	1	0	0	Picture	2	Other	Adult	Participant	0	0	Other relative	No	Yes	Yes	Yes	Daily	No	None	Yes	None	No		It would be better if the diary could be kept for two days other than one day.	2011
171	5	Female	1	0	0	Picture	2	Other	Older	Participant	0	0	Other relative	No	Yes	Yes	Yes	Daily	No	None	Yes	None	No		It would be better if the diary could be kept for two days other than one day.	2011
171	5	Female	1	0	0	Picture	2	Other	Adult	Participant	0	0	Other relative	No	Yes	Yes	Yes	Daily	No	None	Yes	None	No		It would be better if the diary could be kept for two days other than one day.	2011
171	5	Female	1	0	0	Picture	2	Other	Adult	Participant	0	0	Other relative	No	Yes	Yes	Yes	Daily	No	None	Yes	None	No		It would be better if the diary could be kept for two days other than one day.	2011
171	5	Female	1	0	0	Picture	2	Other	Adult	Participant	0	0	Other relative	No	Yes	Yes	Yes	Regularly	No	None	Yes	None	No		It would be better if the diary could be kept for two days other than one day.	2011
171	5	Female	1	0	0	Picture	2	Other	Adult	Participant	0	0	Offspring	No	Yes	Yes	Yes	Daily	No	None	Yes	None	No		It would be better if the diary could be kept for two days other than one day.	2011
171	5	Female	1	0	0	Picture	2	Other	Adult	Participant	0	0	Other relative	Yes	Yes	Yes	Yes	Daily	No	None	Yes	None	No		It would be better if the diary could be kept for two days other than one day.	2011
171	5	Female	1	0	0	Picture	2	Other	Adult	Participant	0	0	Other relative	No	Yes	Yes	Yes	Regularly	No	None	Yes	None	No		It would be better if the diary could be kept for two days other than one day.	2011
171	5	Female	1	0	0	Picture	2	Other	Older	Participant	0	0	Other relative	No	Yes	Yes	Yes	Regularly	No	None	Yes	None	No		It would be better if the diary could be kept for two days other than one day.	2011
171	5	Female	1	0	0	Picture	2	Other	Adult	Participant	0	0	Offspring	No	No	No	Yes	Daily	No	None	Yes	None	No		It would be better if the diary could be kept for two days other than one day.	2011
171	5	Female	1	0	0	Picture	2	Other	Adult	Participant	0	0	Other relative	No	Yes	Yes	Yes	Regularly	No	None	Yes	None	No		It would be better if the diary could be kept for two days other than one day.	2011
171	5	Female	1	0	0	Picture	2	Other	Adult	Participant	0	0	Other relative	No	Yes	Yes	Yes	Daily	No	None	Yes	None	No		It would be better if the diary could be kept for two days other than one day.	2011
171	5	Female	1	0	0	Picture	2	Other	Adult	Participant	0	0	Other relative	No	Yes	Yes	Yes	Daily	No	None	Yes	None	No		It would be better if the diary could be kept for two days other than one day.	2011
171	5	Female	1	0	0	Picture	2	Other	Adult	Participant	0	0	Other relative	No	Yes	Yes	Yes	Daily	No	None	Yes	None	No		It would be better if the diary could be kept for two days other than one day.	2011
171	5	Female	1	0	0	Picture	2	Other	Adult	Participant	0	0	Other relative	No	Yes	Yes	Yes	Daily	No	None	Yes	None	No		It would be better if the diary could be kept for two days other than one day.	2011
179	2	Female	1	1	1	Picture	1	Student	Secondary	Shadow	1	1	Sibling	No	Yes	Yes	Yes	Daily	No	none	Yes	none	No	none	999	2011
179	2	Female	1	1	1	Picture	1	Student	Adult	Shadow	1	1	Parent	No	Yes	No	Yes	Daily	No	none	Yes	none	No	none	999	2011
179	2	Female	1	1	1	Picture	1	Student	Primary	Shadow	1	1	Sibling	Yes	Yes	Yes	Yes	Daily	No	none	Yes	none	No	none	999	2011
179	2	Female	1	1	1	Picture	1	Student	Primary	Shadow	1	1	Sibling	No	Yes	Yes	Yes	Daily	No	none	Yes	none	No	none	999	2011
179	2	Female	1	1	1	Picture	1	Student	Pre-School	Shadow	1	1	Sibling	Yes	Yes	Yes	Yes	Daily	No	none	Yes	none	No	none	999	2011
179	2	Female	1	1	1	Picture	1	Student	Adult	Shadow	1	1	Sibling	No	Yes	Yes	Yes	Daily	No	none	Yes	none	No	none	999	2011
179	2	Female	1	1	1	Picture	1	Student	Adult	Shadow	1	1	Sibling	No	Yes	Yes	Yes	Daily	No	none	Yes	none	No	none	999	2011
179	2	Female	1	1	1	Picture	1	Student	Secondary	Shadow	1	1	Sibling	No	Yes	Yes	Yes	Daily	No	none	Yes	none	No	none	999	2011
179	2	Female	1	1	1	Picture	1	Student	Adult	Shadow	1	1	Sibling	No	Yes	Yes	Yes	Daily	No	none	Yes	none	No	none	999	2011
179	2	Female	1	1	1	Picture	1	Student	Adult	Shadow	1	1	Sibling	Yes	Yes	Yes	Yes	Daily	No	none	Yes	none	No	none	999	2011
179	2	Female	1	1	1	Picture	1	Student	Secondary	Shadow	1	1	Sibling	No	Yes	Yes	Yes	Daily	No	none	Yes	none	No	none	999	2011
182	5	Female	1	1	1	Picture	3	Unemployed	Pre-School	Participant	0	0	Offspring	No	No	No	Yes	Daily	No	none	Yes	none	No	none	999	2011
182	5	Female	1	1	1	Picture	3	Unemployed	Primary	Participant	0	0	Sibling	No	No	No	Yes	Daily	No	none	Yes	none	No	none	999	2011
182	5	Female	1	1	1	Picture	3	Unemployed	Adult	Participant	0	0	Offspring	No	No	No	Yes	Daily	No	none	Yes	none	No	none	999	2011
182	5	Female	1	1	1	Picture	3	Unemployed	Older	Participant	0	0	Offspring	No	No	No	Yes	Daily	No	none	Yes	none	No	none	999	2011
182	5	Female	1	1	1	Picture	3	Unemployed	Adult	Participant	0	0	Spouse	No	Yes	Yes	Yes	Daily	No	none	Yes	none	No	none	999	2011
182	5	Female	1	1	1	Picture	3	Unemployed	Adult	Participant	0	0	Offspring	Yes	No	No	Yes	Daily	No	none	Yes	none	No	none	999	2011
182	5	Female	1	1	1	Picture	3	Unemployed	Primary	Participant	0	0	Offspring	No	No	No	Yes	Daily	No	none	Yes	none	No	none	999	2011
182	5	Female	1	1	1	Picture	3	Unemployed	Pre-School	Participant	0	0	Offspring	No	No	No	Yes	Daily	No	none	Yes	none	No	none	999	2011
182	5	Female	1	1	1	Picture	3	Unemployed	Adult	Participant	0	0	Offspring	No	No	No	Yes	Daily	No	none	Yes	none	No	none	999	2011
182	5	Female	1	1	1	Picture	3	Unemployed	Infant	Participant	0	0	Offspring	Yes	No	No	Yes	Daily	No	none	Yes	none	No	none	999	2011
182	5	Female	1	1	1	Picture	3	Unemployed	Secondary	Participant	0	0	Offspring	No	No	No	Yes	Daily	No	none	Yes	none	No	none	999	2011
182	5	Female	1	1	1	Picture	3	Unemployed	Pre-School	Participant	0	0	Offspring	No	No	No	Yes	Daily	No	none	Yes	none	No	none	999	2011
182	5	Female	1	1	1	Picture	3	Unemployed	Adult	Participant	0	0	Offspring	No	No	No	Yes	Daily	No	none	Yes	none	No	none	999	2011
182	5	Female	1	1	1	Picture	3	Unemployed	Primary	Participant	0	0	Offspring	No	No	No	Yes	Daily	No	none	Yes	none	No	none	999	2011
182	5	Female	1	1	1	Picture	3	Unemployed	Adult	Participant	0	0	Offspring	Yes	No	No	Yes	Daily	No	none	Yes	none	No	none	999	2011
182	5	Female	1	1	1	Picture	3	Unemployed	Adult	Participant	0	0	Offspring	No	No	No	Yes	Daily	No	none	Yes	none	No	none	999	2011
185	2	Female	1	1	1	Picture	0	Unemployed	Pre-School	Shadow	1	1	Missing	Yes	Missing	Missing	Yes	Daily	No	None	Yes	None	No	None	999	2011
185	2	Female	1	1	1	Picture	0	Unemployed	Secondary	Shadow	1	1	Sibling	No	Yes	No	Yes	Daily	No	None	Yes	None	No	None	999	2011
185	2	Female	1	1	1	Picture	0	Unemployed	Primary	Shadow	1	1	Other relative	Yes	Yes	Yes	Yes	Daily	No	None	Yes	None	No	None	999	2011
185	2	Female	1	1	1	Picture	0	Unemployed	Primary	Shadow	1	1	Missing	No	Missing	Missing	Yes	Daily	No	None	Yes	None	No	None	999	2011
185	2	Female	1	1	1	Picture	0	Unemployed	Primary	Shadow	1	1	Missing	Yes	Missing	Missing	Yes	Daily	No	None	Yes	None	No	None	999	2011
185	2	Female	1	1	1	Picture	0	Unemployed	Secondary	Shadow	1	1	Missing	No	Missing	Missing	Yes	Daily	No	None	Yes	None	No	None	999	2011
185	2	Female	1	1	1	Picture	0	Unemployed	Pre-School	Shadow	1	1	Sibling	No	Yes	No	Yes	Daily	No	None	Yes	None	No	None	999	2011
185	2	Female	1	1	1	Picture	0	Unemployed	Infant	Shadow	1	1	Other relative	No	Yes	No	Yes	Daily	No	None	Yes	None	No	None	999	2011
185	2	Female	1	1	1	Picture	0	Unemployed	Primary	Shadow	1	1	Missing	Yes	Missing	Missing	Yes	Daily	No	None	Yes	None	No	None	999	2011
185	2	Female	1	1	1	Picture	0	Unemployed	Older	Shadow	1	1	Other relative	No	Yes	No	Yes	Daily	No	None	Yes	None	No	None	999	2011
185	2	Female	1	1	1	Picture	0	Unemployed	Pre-School	Shadow	1	1	Missing	No	Missing	Missing	Yes	Daily	No	None	Yes	None	No	None	999	2011
185	2	Female	1	1	1	Picture	0	Unemployed	Adult	Shadow	1	1	Other relative	Yes	Yes	No	Yes	Daily	No	None	Yes	None	No	None	999	2011
185	2	Female	1	1	1	Picture	0	Unemployed	Pre-School	Shadow	1	1	Missing	Yes	Missing	Missing	Yes	Daily	No	None	Yes	None	No	None	999	2011
185	2	Female	1	1	1	Picture	0	Unemployed	Adult	Shadow	1	1	Missing	No	Missing	Missing	Yes	Daily	No	None	Yes	None	No	None	999	2011
186	5	Female	1	0	0	Picture	3	Unemployed	Secondary	Participant	0	0	Missing	Yes	Missing	Missing	Yes	Daily	No	None	Yes	None	No	None	999	2012
186	5	Female	1	0	0	Picture	3	Unemployed	Adult	Participant	0	0	Sibling	No	No	No	Yes	Daily	No	None	Yes	None	No	None	999	2012
186	5	Female	1	0	0	Picture	3	Unemployed	Secondary	Participant	0	0	Sibling	Yes	No	No	Yes	Daily	No	None	Yes	None	No	None	999	2012
186	5	Female	1	0	0	Picture	3	Unemployed	Primary	Participant	0	0	Sibling	No	No	No	Yes	Daily	No	None	Yes	None	No	None	999	2012
186	5	Female	1	0	0	Picture	3	Unemployed	Adult	Participant	0	0	Sibling	Yes	No	No	Yes	Daily	No	None	Yes	None	No	None	999	2012
186	5	Female	1	0	0	Picture	3	Unemployed	Older	Participant	0	0	Parent	Yes	No	No	Yes	Daily	No	None	Yes	None	No	None	999	2012
186	5	Female	1	0	0	Picture	3	Unemployed	Secondary	Participant	0	0	Sibling	Yes	No	No	Yes	Daily	No	None	Yes	None	No	None	999	2012
186	5	Female	1	0	0	Picture	3	Unemployed	Adult	Participant	0	0	Sibling	Yes	No	No	Yes	Daily	No	None	Yes	None	No	None	999	2012
186	5	Female	1	0	0	Picture	3	Unemployed	Adult	Participant	0	0	Sibling	Yes	No	No	Yes	Daily	No	None	Yes	None	No	None	999	2012
186	5	Female	1	0	0	Picture	3	Unemployed	Adult	Participant	0	0	Missing	Yes	Missing	Missing	Yes	Daily	No	None	Yes	None	No	None	999	2012
186	5	Female	1	0	0	Picture	3	Unemployed	Adult	Participant	0	0	Missing	No	Missing	Missing	Yes	Daily	No	None	Yes	None	No	None	999	2012
186	5	Female	1	0	0	Picture	3	Unemployed	Secondary	Participant	0	0	Sibling	No	Yes	Yes	Yes	Daily	No	None	Yes	None	No	None	999	2012
186	5	Female	1	0	0	Picture	3	Unemployed	Older	Participant	0	0	Sibling	No	Yes	No	Yes	Daily	No	None	Yes	None	No	None	999	2012
186	5	Female	1	0	0	Picture	3	Unemployed	Adult	Participant	0	0	Missing	Yes	Missing	Missing	Yes	Daily	No	None	Yes	None	No	None	999	2012
186	5	Female	1	0	0	Picture	3	Unemployed	Secondary	Participant	0	0	Parent	No	No	No	Yes	Daily	No	None	Yes	None	No	None	999	2012
188	1	Female	1	1	1	Picture	0	Unemployed	Pre-School	Shadow	1	1	Other relative	No	No	No	Yes	Daily	No	None	Yes	None	No	None	999	2011
188	1	Female	1	1	1	Picture	0	Unemployed	Adult	Shadow	1	1	Other relative	No	No	No	Yes	Daily	No	None	Yes	None	No	None	999	2011
188	1	Female	1	1	1	Picture	0	Unemployed	Pre-School	Shadow	1	1	Other relative	No	No	No	Yes	Daily	No	None	Yes	None	No	None	999	2011
188	1	Female	1	1	1	Picture	0	Unemployed	Adult	Shadow	1	1	Other relative	No	No	No	Yes	Daily	No	None	Yes	None	No	None	999	2011
188	1	Female	1	1	1	Picture	0	Unemployed	Adult	Shadow	1	1	Other relative	Yes	No	No	Yes	Daily	No	None	Yes	None	No	None	999	2011
188	1	Female	1	1	1	Picture	0	Unemployed	Adult	Shadow	1	1	Other relative	No	No	No	Yes	Daily	No	None	Yes	None	No	None	999	2011
188	1	Female	1	1	1	Picture	0	Unemployed	Adult	Shadow	1	1	Parent	No	Yes	Yes	Yes	Daily	No	None	Yes	None	No	None	999	2011
188	1	Female	1	1	1	Picture	0	Unemployed	Adult	Shadow	1	1	Other relative	Yes	No	No	Yes	Daily	No	None	Yes	None	No	None	999	2011
188	1	Female	1	1	1	Picture	0	Unemployed	Adult	Shadow	1	1	Other relative	Yes	No	No	Yes	Daily	No	None	Yes	None	No	None	999	2011
188	1	Female	1	1	1	Picture	0	Unemployed	Pre-School	Shadow	1	1	Other relative	No	No	No	Yes	Daily	No	None	Yes	None	No	None	999	2011
188	1	Female	1	1	1	Picture	0	Unemployed	Adult	Shadow	1	1	Other relative	Yes	No	No	Yes	Daily	No	None	Yes	None	No	None	999	2011
193	4	Female	1	1	1	Picture	3	Student	Secondary	Participant	0	0	Sibling	No	Yes	No	Missing	Regularly	No	None	Yes	None	No	None	No comment	2011
193	4	Female	1	1	1	Picture	3	Student	Primary	Participant	0	0	Sibling	Yes	No	No	Yes	Daily	No	None	Yes	None	No	None	No comment	2011
193	4	Female	1	1	1	Picture	3	Student	Primary	Participant	0	0	Sibling	Yes	No	No	Yes	Daily	No	None	Yes	None	No	None	No comment	2011
193	4	Female	1	1	1	Picture	3	Student	Older	Participant	0	0	Sibling	Yes	No	No	Yes	Daily	No	None	Yes	None	No	None	No comment	2011
193	4	Female	1	1	1	Picture	3	Student	Primary	Participant	0	0	Sibling	No	No	No	Missing	Rarely	No	None	Yes	None	No	None	No comment	2011
193	4	Female	1	1	1	Picture	3	Student	Primary	Participant	0	0	Sibling	Yes	No	No	Yes	Daily	No	None	Yes	None	No	None	No comment	2011
193	4	Female	1	1	1	Picture	3	Student	Pre-School	Participant	0	0	Sibling	Yes	No	No	Yes	Daily	No	None	Yes	None	No	None	No comment	2011
193	4	Female	1	1	1	Picture	3	Student	Adult	Participant	0	0	Sibling	Yes	No	No	Missing	Missing	No	None	Yes	None	No	None	No comment	2011
193	4	Female	1	1	1	Picture	3	Student	Primary	Participant	0	0	Sibling	No	Yes	Yes	Missing	Regularly	No	None	Yes	None	No	None	No comment	2011
193	4	Female	1	1	1	Picture	3	Student	Secondary	Participant	0	0	Sibling	No	No	No	Missing	Regularly	No	None	Yes	None	No	None	No comment	2011
193	4	Female	1	1	1	Picture	3	Student	Secondary	Participant	0	0	Parent	No	No	No	Missing	Daily	No	None	Yes	None	No	None	No comment	2011
193	4	Female	1	1	1	Picture	3	Student	Secondary	Participant	0	0	Sibling	No	Yes	No	Missing	Regularly	No	None	Yes	None	No	None	No comment	2011
194	2	Male	1	0	1	Picture	0	Pre-School	Older	Shadow	1	1	Sibling	No	Yes	No	Yes	Daily	No	None	Missing	1st shadow - He captured all the contacts 2nd shadow - he could not capture all because at times the participant was way from him.	No	None	2nd shadow - It's challenging to capture all contacts for participants between the age of 1-5 years.	2012
194	2	Male	1	0	1	Picture	0	Pre-School	Primary	Shadow	1	1	Parent	No	No	No	Yes	Daily	No	None	Missing	1st shadow - He captured all the contacts 2nd shadow - he could not capture all because at times the participant was way from him.	No	None	2nd shadow - It's challenging to capture all contacts for participants between the age of 1-5 years.	2012
194	2	Male	1	0	1	Picture	0	Pre-School	Secondary	Shadow	1	1	Sibling	No	No	No	Yes	Daily	No	None	Missing	1st shadow - He captured all the contacts 2nd shadow - he could not capture all because at times the participant was way from him.	No	None	2nd shadow - It's challenging to capture all contacts for participants between the age of 1-5 years.	2012
194	2	Male	1	0	1	Picture	0	Pre-School	Adult	Shadow	1	1	Sibling	Yes	No	No	Yes	Daily	No	None	Missing	1st shadow - He captured all the contacts 2nd shadow - he could not capture all because at times the participant was way from him.	No	None	2nd shadow - It's challenging to capture all contacts for participants between the age of 1-5 years.	2012
194	2	Male	1	0	1	Picture	0	Pre-School	Pre-School	Shadow	1	1	Sibling	No	No	No	Yes	Daily	No	None	Missing	1st shadow - He captured all the contacts 2nd shadow - he could not capture all because at times the participant was way from him.	No	None	2nd shadow - It's challenging to capture all contacts for participants between the age of 1-5 years.	2012
194	2	Male	1	0	1	Picture	0	Pre-School	Primary	Shadow	1	1	Sibling	Yes	No	No	Yes	Daily	No	None	Missing	1st shadow - He captured all the contacts 2nd shadow - he could not capture all because at times the participant was way from him.	No	None	2nd shadow - It's challenging to capture all contacts for participants between the age of 1-5 years.	2012
194	2	Male	1	0	1	Picture	0	Pre-School	Older	Shadow	1	1	Sibling	Yes	No	No	Yes	Daily	No	None	Missing	1st shadow - He captured all the contacts 2nd shadow - he could not capture all because at times the participant was way from him.	No	None	2nd shadow - It's challenging to capture all contacts for participants between the age of 1-5 years.	2012
194	2	Male	1	0	1	Picture	0	Pre-School	Adult	Shadow	1	1	Sibling	No	No	No	Yes	Daily	No	None	Missing	1st shadow - He captured all the contacts 2nd shadow - he could not capture all because at times the participant was way from him.	No	None	2nd shadow - It's challenging to capture all contacts for participants between the age of 1-5 years.	2012
194	2	Male	1	0	1	Picture	0	Pre-School	Pre-School	Shadow	1	1	Other relative	No	Yes	Yes	Yes	Daily	No	None	Missing	1st shadow - He captured all the contacts 2nd shadow - he could not capture all because at times the participant was way from him.	No	None	2nd shadow - It's challenging to capture all contacts for participants between the age of 1-5 years.	2012
194	2	Male	1	0	1	Picture	0	Pre-School	Primary	Shadow	1	1	Sibling	No	No	No	Yes	Daily	No	None	Missing	1st shadow - He captured all the contacts 2nd shadow - he could not capture all because at times the participant was way from him.	No	None	2nd shadow - It's challenging to capture all contacts for participants between the age of 1-5 years.	2012
194	2	Male	1	0	1	Picture	0	Pre-School	Primary	Shadow	1	1	Sibling	Yes	No	No	Yes	Daily	No	None	Missing	1st shadow - He captured all the contacts 2nd shadow - he could not capture all because at times the participant was way from him.	No	None	2nd shadow - It's challenging to capture all contacts for participants between the age of 1-5 years.	2012
194	2	Male	1	0	1	Picture	0	Pre-School	Older	Shadow	1	1	Sibling	Yes	No	No	Yes	Daily	No	None	Missing	1st shadow - He captured all the contacts 2nd shadow - he could not capture all because at times the participant was way from him.	No	None	2nd shadow - It's challenging to capture all contacts for participants between the age of 1-5 years.	2012
194	2	Male	1	0	1	Picture	0	Pre-School	Infant	Shadow	1	1	Parent	Yes	No	No	Yes	Daily	No	None	Missing	1st shadow - He captured all the contacts 2nd shadow - he could not capture all because at times the participant was way from him.	No	None	2nd shadow - It's challenging to capture all contacts for participants between the age of 1-5 years.	2012
194	2	Male	1	0	1	Picture	0	Pre-School	Pre-School	Shadow	1	1	Sibling	No	No	No	Yes	Daily	No	None	Missing	1st shadow - He captured all the contacts 2nd shadow - he could not capture all because at times the participant was way from him.	No	None	2nd shadow - It's challenging to capture all contacts for participants between the age of 1-5 years.	2012
194	2	Male	1	0	1	Picture	0	Pre-School	Pre-School	Shadow	1	1	Sibling	Yes	No	No	Yes	Daily	No	None	Missing	1st shadow - He captured all the contacts 2nd shadow - he could not capture all because at times the participant was way from him.	No	None	2nd shadow - It's challenging to capture all contacts for participants between the age of 1-5 years.	2012
194	2	Male	1	0	1	Picture	0	Pre-School	Pre-School	Shadow	1	1	Sibling	No	No	No	Yes	Daily	No	None	Missing	1st shadow - He captured all the contacts 2nd shadow - he could not capture all because at times the participant was way from him.	No	None	2nd shadow - It's challenging to capture all contacts for participants between the age of 1-5 years.	2012
194	2	Male	1	0	1	Picture	0	Pre-School	Pre-School	Shadow	1	1	Sibling	No	No	No	Yes	Daily	No	None	Missing	1st shadow - He captured all the contacts 2nd shadow - he could not capture all because at times the participant was way from him.	No	None	2nd shadow - It's challenging to capture all contacts for participants between the age of 1-5 years.	2012
196	3	Female	1	1	1	Picture	2	Student	Primary	Participant	0	0	Sibling	No	Yes	Yes	Yes	Daily	No	none	Yes	none	No	none	no comment	2011
196	3	Female	1	1	1	Picture	2	Student	Primary	Participant	0	0	Parent	No	No	No	Yes	Daily	No	none	Yes	none	No	none	no comment	2011
197	5	Female	1	1	1	Picture	0	Other	Pre-School	Shadow	1	1	Other relative	Yes	No	No	Yes	Daily	No	None	Yes	None	No	None	999	2011
197	5	Female	1	1	1	Picture	0	Other	Adult	Shadow	1	1	Other relative	No	No	No	Yes	Regularly	No	None	Yes	None	No	None	999	2011
197	5	Female	1	1	1	Picture	0	Other	Pre-School	Shadow	1	1	Other relative	Yes	No	No	Yes	Daily	No	None	Yes	None	No	None	999	2011
197	5	Female	1	1	1	Picture	0	Other	Adult	Shadow	1	1	Other relative	No	No	No	Yes	Daily	No	None	Yes	None	No	None	999	2011
197	5	Female	1	1	1	Picture	0	Other	Pre-School	Shadow	1	1	Other relative	Yes	No	No	Yes	Daily	No	None	Yes	None	No	None	999	2011
197	5	Female	1	1	1	Picture	0	Other	Adult	Shadow	1	1	Other relative	Yes	No	No	Yes	Daily	No	None	Yes	None	No	None	999	2011
197	5	Female	1	1	1	Picture	0	Other	Adult	Shadow	1	1	Other relative	No	No	No	Yes	Regularly	No	None	Yes	None	No	None	999	2011
197	5	Female	1	1	1	Picture	0	Other	Older	Shadow	1	1	Other relative	Yes	No	No	Yes	Regularly	No	None	Yes	None	No	None	999	2011
197	5	Female	1	1	1	Picture	0	Other	Adult	Shadow	1	1	Other relative	No	No	No	Yes	Daily	No	None	Yes	None	No	None	999	2011
197	5	Female	1	1	1	Picture	0	Other	Pre-School	Shadow	1	1	Other relative	Yes	No	No	Yes	Daily	No	None	Yes	None	No	None	999	2011
197	5	Female	1	1	1	Picture	0	Other	Adult	Shadow	1	1	Other relative	No	No	No	Yes	Daily	No	None	Yes	None	No	None	999	2011
197	5	Female	1	1	1	Picture	0	Other	Adult	Shadow	1	1	Other relative	No	No	No	Yes	Regularly	No	None	Yes	None	No	None	999	2011
200	6	Female	1	1	1	Picture	0	Unemployed	Pre-School	Shadow	1	1	Other relative	No	Yes	Yes	Yes	Daily	No	none	Yes	none	No	none	no comment	2011
200	6	Female	1	1	1	Picture	0	Unemployed	Adult	Shadow	1	1	Offspring	No	Yes	No	Yes	Often	No	none	Yes	none	No	none	no comment	2011
200	6	Female	1	1	1	Picture	0	Unemployed	Pre-School	Shadow	1	1	Other relative	Yes	No	No	Yes	Daily	No	none	Yes	none	No	none	no comment	2011
202	3	Male	1	0	1	Picture	2	Student	Pre-School	Participant	0	0	Sibling	Yes	No	No	Yes	Daily	No	none	Yes	none	No	none	999	2012
202	3	Male	1	0	1	Picture	2	Student	Primary	Participant	0	0	Sibling	No	No	No	Yes	Daily	No	none	Yes	none	No	none	999	2012
202	3	Male	1	0	1	Picture	2	Student	Pre-School	Participant	0	0	Sibling	No	No	No	Yes	Daily	No	none	Yes	none	No	none	999	2012
202	3	Male	1	0	1	Picture	2	Student	Adult	Participant	0	0	Sibling	No	No	No	Yes	Daily	No	none	Yes	none	No	none	999	2012
202	3	Male	1	0	1	Picture	2	Student	Primary	Participant	0	0	Parent	Yes	No	No	Yes	Daily	No	none	Yes	none	No	none	999	2012
202	3	Male	1	0	1	Picture	2	Student	Primary	Participant	0	0	Sibling	No	No	No	Yes	Daily	No	none	Yes	none	No	none	999	2012
202	3	Male	1	0	1	Picture	2	Student	Primary	Participant	0	0	Sibling	Yes	No	No	Yes	Daily	No	none	Yes	none	No	none	999	2012
202	3	Male	1	0	1	Picture	2	Student	Adult	Participant	0	0	Parent	No	No	No	Yes	Daily	No	none	Yes	none	No	none	999	2012
202	3	Male	1	0	1	Picture	2	Student	Primary	Participant	0	0	Sibling	No	No	No	Yes	Daily	No	none	Yes	none	No	none	999	2012
202	3	Male	1	0	1	Picture	2	Student	Adult	Participant	0	0	Sibling	No	No	No	Yes	Daily	No	none	Yes	none	No	none	999	2012
202	3	Male	1	0	1	Picture	2	Student	Adult	Participant	0	0	Sibling	Yes	No	No	Yes	Daily	No	none	Yes	none	No	none	999	2012
202	3	Male	1	0	1	Picture	2	Student	Primary	Participant	0	0	Sibling	No	No	No	Yes	Daily	No	none	Yes	none	No	none	999	2012
202	3	Male	1	0	1	Picture	2	Student	Primary	Participant	0	0	Sibling	No	No	No	Yes	Daily	No	none	Yes	none	No	none	999	2012
202	3	Male	1	0	1	Picture	2	Student	Adult	Participant	0	0	Sibling	No	Yes	Yes	Yes	Daily	No	none	Yes	none	No	none	999	2012
202	3	Male	1	0	1	Picture	2	Student	Adult	Participant	0	0	Sibling	No	No	No	Yes	Daily	No	none	Yes	none	No	none	999	2012
202	3	Male	1	0	1	Picture	2	Student	Primary	Participant	0	0	Sibling	No	No	No	Yes	Daily	No	none	Yes	none	No	none	999	2012
202	3	Male	1	0	1	Picture	2	Student	Adult	Participant	0	0	Sibling	Yes	No	No	Yes	Daily	No	none	Yes	none	No	none	999	2012
202	3	Male	1	0	1	Picture	2	Student	Older	Participant	0	0	Sibling	No	No	No	Yes	Daily	No	none	Yes	none	No	none	999	2012
202	3	Male	1	0	1	Picture	2	Student	Primary	Participant	0	0	Sibling	No	Yes	Yes	Yes	Daily	No	none	Yes	none	No	none	999	2012
202	3	Male	1	0	1	Picture	2	Student	Older	Participant	0	0	Sibling	No	No	No	Yes	Daily	No	none	Yes	none	No	none	999	2012
202	3	Male	1	0	1	Picture	2	Student	Primary	Participant	0	0	Sibling	No	No	No	Yes	Daily	No	none	Yes	none	No	none	999	2012
202	3	Male	1	0	1	Picture	2	Student	Pre-School	Participant	0	0	Sibling	No	No	No	Yes	Daily	No	none	Yes	none	No	none	999	2012
202	3	Male	1	0	1	Picture	2	Student	Primary	Participant	0	0	Sibling	No	No	No	Yes	Daily	No	none	Yes	none	No	none	999	2012
202	3	Male	1	0	1	Picture	2	Student	Secondary	Participant	0	0	Sibling	No	No	No	Yes	Daily	No	none	Yes	none	No	none	999	2012
202	3	Male	1	0	1	Picture	2	Student	Secondary	Participant	0	0	Sibling	No	No	No	Yes	Daily	No	none	Yes	none	No	none	999	2012
202	3	Male	1	0	1	Picture	2	Student	Primary	Participant	0	0	Sibling	No	No	No	Yes	Daily	No	none	Yes	none	No	none	999	2012
202	3	Male	1	0	1	Picture	2	Student	Primary	Participant	0	0	Sibling	No	No	No	Yes	Daily	No	none	Yes	none	No	none	999	2012
203	2	Male	1	1	0	Picture	0	Unemployed	Pre-School	Shadow	1	1	Sibling	No	Yes	No	Yes	Daily	No	none	Yes	none	No	none	none	2011
203	2	Male	1	1	0	Picture	0	Unemployed	Older	Shadow	1	1	Other relative	No	No	No	Yes	Daily	No	none	Yes	none	No	none	none	2011
203	2	Male	1	1	0	Picture	0	Unemployed	Secondary	Shadow	1	1	Parent	No	Yes	Yes	Yes	Daily	No	none	Yes	none	No	none	none	2011
203	2	Male	1	1	0	Picture	0	Unemployed	Primary	Shadow	1	1	Sibling	No	Yes	Yes	Yes	Daily	No	none	Yes	none	No	none	none	2011
203	2	Male	1	1	0	Picture	0	Unemployed	Adult	Shadow	1	1	Other relative	No	No	No	Yes	Daily	No	none	Yes	none	No	none	none	2011
203	2	Male	1	1	0	Picture	0	Unemployed	Adult	Shadow	1	1	Other relative	No	No	No	Yes	Daily	No	none	Yes	none	No	none	none	2011
203	2	Male	1	1	0	Picture	0	Unemployed	Pre-School	Shadow	1	1	Other relative	No	No	No	Yes	Daily	No	none	Yes	none	No	none	none	2011
203	2	Male	1	1	0	Picture	0	Unemployed	Secondary	Shadow	1	1	Sibling	No	Yes	No	Yes	Daily	No	none	Yes	none	No	none	none	2011
211	5	Female	1	0	1	Picture	2	Casual Laborour	Primary	Participant	0	0	Offspring	Yes	Yes	No	Yes	Daily	No	none	Yes	none	No	none	she wants the study to go on as it is a way of coming up with solutions for health problems	2011
211	5	Female	1	0	1	Picture	2	Casual Laborour	Adult	Participant	0	0	Offspring	No	Yes	No	Missing	Missing	No	none	Yes	none	No	none	she wants the study to go on as it is a way of coming up with solutions for health problems	2011
211	5	Female	1	0	1	Picture	2	Casual Laborour	Adult	Participant	0	0	Offspring	No	Yes	No	Missing	Rarely	No	none	Yes	none	No	none	she wants the study to go on as it is a way of coming up with solutions for health problems	2011
211	5	Female	1	0	1	Picture	2	Casual Laborour	Primary	Participant	0	0	Offspring	Yes	Yes	No	Yes	Daily	No	none	Yes	none	No	none	she wants the study to go on as it is a way of coming up with solutions for health problems	2011
211	5	Female	1	0	1	Picture	2	Casual Laborour	Older	Participant	0	0	Offspring	No	Yes	No	Missing	Regularly	No	none	Yes	none	No	none	she wants the study to go on as it is a way of coming up with solutions for health problems	2011
211	5	Female	1	0	1	Picture	2	Casual Laborour	Older	Participant	0	0	Offspring	No	Yes	No	Missing	Rarely	No	none	Yes	none	No	none	she wants the study to go on as it is a way of coming up with solutions for health problems	2011
211	5	Female	1	0	1	Picture	2	Casual Laborour	Adult	Participant	0	0	Offspring	No	Yes	No	Missing	Regularly	No	none	Yes	none	No	none	she wants the study to go on as it is a way of coming up with solutions for health problems	2011
211	5	Female	1	0	1	Picture	2	Casual Laborour	Adult	Participant	0	0	Offspring	No	Yes	No	Missing	Rarely	No	none	Yes	none	No	none	she wants the study to go on as it is a way of coming up with solutions for health problems	2011
214	4	Male	1	0	1	Picture	3	Student	Adult	Participant	0	0	Other relative	Yes	No	No	Yes	Daily	No	none	Yes	none	No	none	no comment	2012
214	4	Male	1	0	1	Picture	3	Student	Secondary	Participant	0	0	Sibling	Yes	Yes	No	Yes	Daily	No	none	Yes	none	No	none	no comment	2012
214	4	Male	1	0	1	Picture	3	Student	Secondary	Participant	0	0	Other relative	No	No	No	Yes	Daily	No	none	Yes	none	No	none	no comment	2012
214	4	Male	1	0	1	Picture	3	Student	Secondary	Participant	0	0	Other relative	Yes	No	No	Yes	Daily	No	none	Yes	none	No	none	no comment	2012
214	4	Male	1	0	1	Picture	3	Student	Secondary	Participant	0	0	Other relative	Yes	No	No	Yes	Daily	No	none	Yes	none	No	none	no comment	2012
214	4	Male	1	0	1	Picture	3	Student	Adult	Participant	0	0	Parent	No	No	No	Yes	Daily	No	none	Yes	none	No	none	no comment	2012
214	4	Male	1	0	1	Picture	3	Student	Older	Participant	0	0	Other relative	No	No	No	Yes	Daily	No	none	Yes	none	No	none	no comment	2012
221	6	Male	1	1	1	Picture	2	Casual Laborour	Secondary	Participant	0	0	Offspring	No	No	No	Yes	Daily	No	none	No	He could not record all because most of the situations he was in the mosque (3times) so he could not record all. They were many.	No	none	no comment	2011
221	6	Male	1	1	1	Picture	2	Casual Laborour	Adult	Participant	0	0	Offspring	No	No	No	Yes	Daily	No	none	No	He could not record all because most of the situations he was in the mosque (3times) so he could not record all. They were many.	No	none	no comment	2011
221	6	Male	1	1	1	Picture	2	Casual Laborour	Primary	Participant	0	0	Offspring	No	No	No	Yes	Daily	No	none	No	He could not record all because most of the situations he was in the mosque (3times) so he could not record all. They were many.	No	none	no comment	2011
221	6	Male	1	1	1	Picture	2	Casual Laborour	Primary	Participant	0	0	Offspring	No	No	No	Yes	Daily	No	none	No	He could not record all because most of the situations he was in the mosque (3times) so he could not record all. They were many.	No	none	no comment	2011
221	6	Male	1	1	1	Picture	2	Casual Laborour	Adult	Participant	0	0	Offspring	Yes	No	No	Yes	Daily	No	none	No	He could not record all because most of the situations he was in the mosque (3times) so he could not record all. They were many.	No	none	no comment	2011
221	6	Male	1	1	1	Picture	2	Casual Laborour	Secondary	Participant	0	0	Offspring	No	No	No	Yes	Daily	No	none	No	He could not record all because most of the situations he was in the mosque (3times) so he could not record all. They were many.	No	none	no comment	2011
221	6	Male	1	1	1	Picture	2	Casual Laborour	Older	Participant	0	0	Offspring	No	No	No	Yes	Daily	No	none	No	He could not record all because most of the situations he was in the mosque (3times) so he could not record all. They were many.	No	none	no comment	2011
221	6	Male	1	1	1	Picture	2	Casual Laborour	Adult	Participant	0	0	Offspring	No	No	No	Yes	Daily	No	none	No	He could not record all because most of the situations he was in the mosque (3times) so he could not record all. They were many.	No	none	no comment	2011
221	6	Male	1	1	1	Picture	2	Casual Laborour	Secondary	Participant	0	0	Offspring	No	No	No	Yes	Daily	No	none	No	He could not record all because most of the situations he was in the mosque (3times) so he could not record all. They were many.	No	none	no comment	2011
221	6	Male	1	1	1	Picture	2	Casual Laborour	Secondary	Participant	0	0	Offspring	No	No	No	Yes	Daily	No	none	No	He could not record all because most of the situations he was in the mosque (3times) so he could not record all. They were many.	No	none	no comment	2011
221	6	Male	1	1	1	Picture	2	Casual Laborour	Pre-School	Participant	0	0	Offspring	No	No	No	Yes	Daily	No	none	No	He could not record all because most of the situations he was in the mosque (3times) so he could not record all. They were many.	No	none	no comment	2011
221	6	Male	1	1	1	Picture	2	Casual Laborour	Adult	Participant	0	0	Offspring	No	No	No	Yes	Daily	No	none	No	He could not record all because most of the situations he was in the mosque (3times) so he could not record all. They were many.	No	none	no comment	2011
221	6	Male	1	1	1	Picture	2	Casual Laborour	Adult	Participant	0	0	Offspring	No	No	No	Yes	Daily	No	none	No	He could not record all because most of the situations he was in the mosque (3times) so he could not record all. They were many.	No	none	no comment	2011
221	6	Male	1	1	1	Picture	2	Casual Laborour	Secondary	Participant	0	0	Offspring	No	No	No	Yes	Daily	No	none	No	He could not record all because most of the situations he was in the mosque (3times) so he could not record all. They were many.	No	none	no comment	2011
221	6	Male	1	1	1	Picture	2	Casual Laborour	Adult	Participant	0	0	Offspring	No	No	No	Yes	Daily	No	none	No	He could not record all because most of the situations he was in the mosque (3times) so he could not record all. They were many.	No	none	no comment	2011
221	6	Male	1	1	1	Picture	2	Casual Laborour	Primary	Participant	0	0	Offspring	No	No	No	Yes	Daily	No	none	No	He could not record all because most of the situations he was in the mosque (3times) so he could not record all. They were many.	No	none	no comment	2011
221	6	Male	1	1	1	Picture	2	Casual Laborour	Adult	Participant	0	0	Offspring	No	No	No	Yes	Daily	No	none	No	He could not record all because most of the situations he was in the mosque (3times) so he could not record all. They were many.	No	none	no comment	2011
221	6	Male	1	1	1	Picture	2	Casual Laborour	Pre-School	Participant	0	0	Spouse	No	Yes	Yes	Yes	Daily	No	none	No	He could not record all because most of the situations he was in the mosque (3times) so he could not record all. They were many.	No	none	no comment	2011
221	6	Male	1	1	1	Picture	2	Casual Laborour	Adult	Participant	0	0	Offspring	No	No	No	Yes	Daily	No	none	No	He could not record all because most of the situations he was in the mosque (3times) so he could not record all. They were many.	No	none	no comment	2011
221	6	Male	1	1	1	Picture	2	Casual Laborour	Secondary	Participant	0	0	Offspring	No	No	No	Yes	Daily	No	none	No	He could not record all because most of the situations he was in the mosque (3times) so he could not record all. They were many.	No	none	no comment	2011
221	6	Male	1	1	1	Picture	2	Casual Laborour	Adult	Participant	0	0	Offspring	No	No	No	Yes	Daily	No	none	No	He could not record all because most of the situations he was in the mosque (3times) so he could not record all. They were many.	No	none	no comment	2011
221	6	Male	1	1	1	Picture	2	Casual Laborour	Older	Participant	0	0	Offspring	No	No	No	Yes	Daily	No	none	No	He could not record all because most of the situations he was in the mosque (3times) so he could not record all. They were many.	No	none	no comment	2011
221	6	Male	1	1	1	Picture	2	Casual Laborour	Older	Participant	0	0	Offspring	No	No	No	Yes	Daily	No	none	No	He could not record all because most of the situations he was in the mosque (3times) so he could not record all. They were many.	No	none	no comment	2011
230	5	Male	1	0	1	Picture	3	Casual Laborour	Secondary	Participant	0	0	Offspring	No	Yes	Yes	Yes	Daily	No	none	No	He made contacts to very many people and the booklet was small so he could not record all.	No	none	no	2011
230	5	Male	1	0	1	Picture	3	Casual Laborour	Adult	Participant	0	0	Offspring	No	Yes	Yes	Yes	Daily	No	none	No	He made contacts to very many people and the booklet was small so he could not record all.	No	none	no	2011
230	5	Male	1	0	1	Picture	3	Casual Laborour	Adult	Participant	0	0	Offspring	No	Yes	Yes	Yes	Daily	No	none	No	He made contacts to very many people and the booklet was small so he could not record all.	No	none	no	2011
230	5	Male	1	0	1	Picture	3	Casual Laborour	Adult	Participant	0	0	Offspring	No	Yes	Yes	Yes	Daily	No	none	No	He made contacts to very many people and the booklet was small so he could not record all.	No	none	no	2011
230	5	Male	1	0	1	Picture	3	Casual Laborour	Adult	Participant	0	0	Offspring	No	Yes	Yes	Yes	Daily	No	none	No	He made contacts to very many people and the booklet was small so he could not record all.	No	none	no	2011
230	5	Male	1	0	1	Picture	3	Casual Laborour	Pre-School	Participant	0	0	Offspring	Yes	Yes	Yes	Yes	Daily	No	none	No	He made contacts to very many people and the booklet was small so he could not record all.	No	none	no	2011
230	5	Male	1	0	1	Picture	3	Casual Laborour	Adult	Participant	0	0	Offspring	No	No	No	Yes	Daily	No	none	No	He made contacts to very many people and the booklet was small so he could not record all.	No	none	no	2011
230	5	Male	1	0	1	Picture	3	Casual Laborour	Secondary	Participant	0	0	Offspring	No	Yes	Yes	Yes	Daily	No	none	No	He made contacts to very many people and the booklet was small so he could not record all.	No	none	no	2011
230	5	Male	1	0	1	Picture	3	Casual Laborour	Adult	Participant	0	0	Offspring	No	Yes	Yes	Yes	Daily	No	none	No	He made contacts to very many people and the booklet was small so he could not record all.	No	none	no	2011
230	5	Male	1	0	1	Picture	3	Casual Laborour	Primary	Participant	0	0	Offspring	Yes	Yes	Yes	Yes	Daily	No	none	No	He made contacts to very many people and the booklet was small so he could not record all.	No	none	no	2011
230	5	Male	1	0	1	Picture	3	Casual Laborour	Older	Participant	0	0	Offspring	No	Yes	Yes	Yes	Daily	No	none	No	He made contacts to very many people and the booklet was small so he could not record all.	No	none	no	2011
230	5	Male	1	0	1	Picture	3	Casual Laborour	Adult	Participant	0	0	Offspring	No	No	No	Yes	Daily	No	none	No	He made contacts to very many people and the booklet was small so he could not record all.	No	none	no	2011
230	5	Male	1	0	1	Picture	3	Casual Laborour	Adult	Participant	0	0	Offspring	No	Yes	Yes	Yes	Daily	No	none	No	He made contacts to very many people and the booklet was small so he could not record all.	No	none	no	2011
230	5	Male	1	0	1	Picture	3	Casual Laborour	Adult	Participant	0	0	Offspring	No	Yes	Yes	Yes	Daily	No	none	No	He made contacts to very many people and the booklet was small so he could not record all.	No	none	no	2011
230	5	Male	1	0	1	Picture	3	Casual Laborour	Older	Participant	0	0	Offspring	No	Yes	Yes	Yes	Daily	No	none	No	He made contacts to very many people and the booklet was small so he could not record all.	No	none	no	2011
230	5	Male	1	0	1	Picture	3	Casual Laborour	Adult	Participant	0	0	Offspring	No	Yes	Yes	Yes	Daily	No	none	No	He made contacts to very many people and the booklet was small so he could not record all.	No	none	no	2011
230	5	Male	1	0	1	Picture	3	Casual Laborour	Older	Participant	0	0	Offspring	No	Yes	Yes	Yes	Daily	No	none	No	He made contacts to very many people and the booklet was small so he could not record all.	No	none	no	2011
230	5	Male	1	0	1	Picture	3	Casual Laborour	Adult	Participant	0	0	Offspring	No	Yes	Yes	Yes	Daily	No	none	No	He made contacts to very many people and the booklet was small so he could not record all.	No	none	no	2011
230	5	Male	1	0	1	Picture	3	Casual Laborour	Secondary	Participant	0	0	Offspring	No	Yes	Yes	Yes	Daily	No	none	No	He made contacts to very many people and the booklet was small so he could not record all.	No	none	no	2011
230	5	Male	1	0	1	Picture	3	Casual Laborour	Adult	Participant	0	0	Offspring	Yes	Yes	Yes	Yes	Daily	No	none	No	He made contacts to very many people and the booklet was small so he could not record all.	No	none	no	2011
230	5	Male	1	0	1	Picture	3	Casual Laborour	Adult	Participant	0	0	Offspring	No	Yes	Yes	Yes	Daily	No	none	No	He made contacts to very many people and the booklet was small so he could not record all.	No	none	no	2011
230	5	Male	1	0	1	Picture	3	Casual Laborour	Adult	Participant	0	0	Offspring	No	Yes	Yes	Yes	Daily	No	none	No	He made contacts to very many people and the booklet was small so he could not record all.	No	none	no	2011
230	5	Male	1	0	1	Picture	3	Casual Laborour	Older	Participant	0	0	Offspring	No	Yes	Yes	Yes	Daily	No	none	No	He made contacts to very many people and the booklet was small so he could not record all.	No	none	no	2011
230	5	Male	1	0	1	Picture	3	Casual Laborour	Adult	Participant	0	0	Offspring	No	Yes	Yes	Yes	Daily	No	none	No	He made contacts to very many people and the booklet was small so he could not record all.	No	none	no	2011
230	5	Male	1	0	1	Picture	3	Casual Laborour	Adult	Participant	0	0	Offspring	No	Yes	Yes	Yes	Daily	No	none	No	He made contacts to very many people and the booklet was small so he could not record all.	No	none	no	2011
230	5	Male	1	0	1	Picture	3	Casual Laborour	Primary	Participant	0	0	Offspring	Yes	Yes	Yes	Yes	Daily	No	none	No	He made contacts to very many people and the booklet was small so he could not record all.	No	none	no	2011
230	5	Male	1	0	1	Picture	3	Casual Laborour	Adult	Participant	0	0	Spouse	No	Yes	Yes	Yes	Daily	No	none	No	He made contacts to very many people and the booklet was small so he could not record all.	No	none	no	2011
230	5	Male	1	0	1	Picture	3	Casual Laborour	Adult	Participant	0	0	Offspring	No	Yes	Yes	Yes	Daily	No	none	No	He made contacts to very many people and the booklet was small so he could not record all.	No	none	no	2011
230	5	Male	1	0	1	Picture	3	Casual Laborour	Primary	Participant	0	0	Offspring	No	Yes	Yes	Yes	Daily	No	none	No	He made contacts to very many people and the booklet was small so he could not record all.	No	none	no	2011
230	5	Male	1	0	1	Picture	3	Casual Laborour	Adult	Participant	0	0	Offspring	No	Yes	Yes	Yes	Daily	No	none	No	He made contacts to very many people and the booklet was small so he could not record all.	No	none	no	2011
230	5	Male	1	0	1	Picture	3	Casual Laborour	Adult	Participant	0	0	Offspring	No	Yes	Yes	Yes	Daily	No	none	No	He made contacts to very many people and the booklet was small so he could not record all.	No	none	no	2011
230	5	Male	1	0	1	Picture	3	Casual Laborour	Adult	Participant	0	0	Offspring	No	Yes	Yes	Yes	Daily	No	none	No	He made contacts to very many people and the booklet was small so he could not record all.	No	none	no	2011
230	5	Male	1	0	1	Picture	3	Casual Laborour	Older	Participant	0	0	Offspring	No	Yes	Yes	Yes	Daily	No	none	No	He made contacts to very many people and the booklet was small so he could not record all.	No	none	no	2011
230	5	Male	1	0	1	Picture	3	Casual Laborour	Adult	Participant	0	0	Offspring	No	Yes	Yes	Yes	Daily	No	none	No	He made contacts to very many people and the booklet was small so he could not record all.	No	none	no	2011
230	5	Male	1	0	1	Picture	3	Casual Laborour	Pre-School	Participant	0	0	Offspring	No	Yes	Yes	Yes	Daily	No	none	No	He made contacts to very many people and the booklet was small so he could not record all.	No	none	no	2011
230	5	Male	1	0	1	Picture	3	Casual Laborour	Adult	Participant	0	0	Offspring	No	Yes	Yes	Yes	Daily	No	none	No	He made contacts to very many people and the booklet was small so he could not record all.	No	none	no	2011
230	5	Male	1	0	1	Picture	3	Casual Laborour	Adult	Participant	0	0	Offspring	No	Yes	Yes	Yes	Daily	No	none	No	He made contacts to very many people and the booklet was small so he could not record all.	No	none	no	2011
230	5	Male	1	0	1	Picture	3	Casual Laborour	Older	Participant	0	0	Offspring	No	Yes	Yes	Yes	Daily	No	none	No	He made contacts to very many people and the booklet was small so he could not record all.	No	none	no	2011
230	5	Male	1	0	1	Picture	3	Casual Laborour	Secondary	Participant	0	0	Offspring	Yes	Yes	Yes	Yes	Daily	No	none	No	He made contacts to very many people and the booklet was small so he could not record all.	No	none	no	2011
230	5	Male	1	0	1	Picture	3	Casual Laborour	Adult	Participant	0	0	Offspring	No	Yes	Yes	Yes	Daily	No	none	No	He made contacts to very many people and the booklet was small so he could not record all.	No	none	no	2011
230	5	Male	1	0	1	Picture	3	Casual Laborour	Adult	Participant	0	0	Offspring	No	Yes	Yes	Yes	Daily	No	none	No	He made contacts to very many people and the booklet was small so he could not record all.	No	none	no	2011
230	5	Male	1	0	1	Picture	3	Casual Laborour	Adult	Participant	0	0	Offspring	No	Yes	Yes	Yes	Daily	No	none	No	He made contacts to very many people and the booklet was small so he could not record all.	No	none	no	2011
230	5	Male	1	0	1	Picture	3	Casual Laborour	Adult	Participant	0	0	Offspring	No	Yes	Yes	Yes	Daily	No	none	No	He made contacts to very many people and the booklet was small so he could not record all.	No	none	no	2011
230	5	Male	1	0	1	Picture	3	Casual Laborour	Adult	Participant	0	0	Offspring	No	No	No	Yes	Daily	No	none	No	He made contacts to very many people and the booklet was small so he could not record all.	No	none	no	2011
230	5	Male	1	0	1	Picture	3	Casual Laborour	Adult	Participant	0	0	Offspring	No	Yes	Yes	Yes	Daily	No	none	No	He made contacts to very many people and the booklet was small so he could not record all.	No	none	no	2011
230	5	Male	1	0	1	Picture	3	Casual Laborour	Secondary	Participant	0	0	Offspring	Yes	Yes	Yes	Yes	Daily	No	none	No	He made contacts to very many people and the booklet was small so he could not record all.	No	none	no	2011
230	5	Male	1	0	1	Picture	3	Casual Laborour	Secondary	Participant	0	0	Offspring	No	Yes	Yes	Yes	Daily	No	none	No	He made contacts to very many people and the booklet was small so he could not record all.	No	none	no	2011
230	5	Male	1	0	1	Picture	3	Casual Laborour	Adult	Participant	0	0	Offspring	No	Yes	Yes	Yes	Daily	No	none	No	He made contacts to very many people and the booklet was small so he could not record all.	No	none	no	2011
230	5	Male	1	0	1	Picture	3	Casual Laborour	Adult	Participant	0	0	Offspring	No	Yes	No	Yes	Daily	No	none	No	He made contacts to very many people and the booklet was small so he could not record all.	No	none	no	2011
230	5	Male	1	0	1	Picture	3	Casual Laborour	Adult	Participant	0	0	Offspring	No	Yes	Yes	Yes	Daily	No	none	No	He made contacts to very many people and the booklet was small so he could not record all.	No	none	no	2011
230	5	Male	1	0	1	Picture	3	Casual Laborour	Older	Participant	0	0	Offspring	No	Yes	Yes	Yes	Daily	No	none	No	He made contacts to very many people and the booklet was small so he could not record all.	No	none	no	2011
234	5	Female	1	0	1	Picture	3	Business Person	Primary	Participant	0	0	Offspring	Yes	Yes	Yes	Yes	Daily	No	none	Yes	none	No	none	999	2012
234	5	Female	1	0	1	Picture	3	Business Person	Pre-School	Participant	0	0	Offspring	No	Yes	Yes	Yes	Daily	No	none	Yes	none	No	none	999	2012
234	5	Female	1	0	1	Picture	3	Business Person	Primary	Participant	0	0	Offspring	Yes	Yes	Yes	Yes	Daily	No	none	Yes	none	No	none	999	2012
234	5	Female	1	0	1	Picture	3	Business Person	Older	Participant	0	0	Offspring	No	Yes	Yes	Yes	Daily	No	none	Yes	none	No	none	999	2012
234	5	Female	1	0	1	Picture	3	Business Person	Adult	Participant	0	0	Offspring	Yes	Yes	Yes	Yes	Daily	No	none	Yes	none	No	none	999	2012
234	5	Female	1	0	1	Picture	3	Business Person	Pre-School	Participant	0	0	Offspring	Yes	Yes	Yes	Yes	Daily	No	none	Yes	none	No	none	999	2012
234	5	Female	1	0	1	Picture	3	Business Person	Primary	Participant	0	0	Offspring	No	Yes	Yes	Yes	Daily	No	none	Yes	none	No	none	999	2012
234	5	Female	1	0	1	Picture	3	Business Person	Pre-School	Participant	0	0	Offspring	No	Yes	Yes	Yes	Daily	No	none	Yes	none	No	none	999	2012
234	5	Female	1	0	1	Picture	3	Business Person	Older	Participant	0	0	Offspring	No	Yes	Yes	Yes	Daily	No	none	Yes	none	No	none	999	2012
234	5	Female	1	0	1	Picture	3	Business Person	Primary	Participant	0	0	Offspring	No	Yes	Yes	Yes	Daily	No	none	Yes	none	No	none	999	2012
234	5	Female	1	0	1	Picture	3	Business Person	Adult	Participant	0	0	Offspring	No	Yes	Yes	Yes	Daily	No	none	Yes	none	No	none	999	2012
234	5	Female	1	0	1	Picture	3	Business Person	Pre-School	Participant	0	0	Offspring	No	No	Missing	Yes	Daily	No	none	Yes	none	No	none	999	2012
234	5	Female	1	0	1	Picture	3	Business Person	Primary	Participant	0	0	Offspring	No	Yes	Yes	Yes	Daily	No	none	Yes	none	No	none	999	2012
234	5	Female	1	0	1	Picture	3	Business Person	Primary	Participant	0	0	Spouse	No	Yes	Yes	Yes	Daily	No	none	Yes	none	No	none	999	2012
234	5	Female	1	0	1	Picture	3	Business Person	Secondary	Participant	0	0	Offspring	No	Yes	Yes	Yes	Daily	No	none	Yes	none	No	none	999	2012
234	5	Female	1	0	1	Picture	3	Business Person	Adult	Participant	0	0	Offspring	No	Yes	Yes	Yes	Daily	No	none	Yes	none	No	none	999	2012
234	5	Female	1	0	1	Picture	3	Business Person	Adult	Participant	0	0	Offspring	No	No	No	Yes	Daily	No	none	Yes	none	No	none	999	2012
234	5	Female	1	0	1	Picture	3	Business Person	Primary	Participant	0	0	Offspring	No	Yes	Yes	Yes	Daily	No	none	Yes	none	No	none	999	2012
234	5	Female	1	0	1	Picture	3	Business Person	Pre-School	Participant	0	0	Offspring	No	Yes	Yes	Yes	Daily	No	none	Yes	none	No	none	999	2012
234	5	Female	1	0	1	Picture	3	Business Person	Secondary	Participant	0	0	Offspring	No	No	No	Yes	Daily	No	none	Yes	none	No	none	999	2012
234	5	Female	1	0	1	Picture	3	Business Person	Primary	Participant	0	0	Offspring	Yes	Yes	Yes	Yes	Daily	No	none	Yes	none	No	none	999	2012
234	5	Female	1	0	1	Picture	3	Business Person	Primary	Participant	0	0	Offspring	No	Yes	Yes	Yes	Daily	No	none	Yes	none	No	none	999	2012
241	4	Male	1	1	1	Picture	3	Student	Secondary	Participant	0	0	Sibling	No	No	No	Yes	Daily	No	none	No	He was very busy but after the participant was made to recall he remembered that he had not recorded one contact.	No	none	no	2011
241	4	Male	1	1	1	Picture	3	Student	Infant	Participant	0	0	Sibling	Yes	No	No	Yes	Daily	No	none	No	He was very busy but after the participant was made to recall he remembered that he had not recorded one contact.	No	none	no	2011
241	4	Male	1	1	1	Picture	3	Student	Secondary	Participant	0	0	Sibling	No	No	No	Yes	Daily	No	none	No	He was very busy but after the participant was made to recall he remembered that he had not recorded one contact.	No	none	no	2011
241	4	Male	1	1	1	Picture	3	Student	Adult	Participant	0	0	Sibling	No	No	No	Yes	Daily	No	none	No	He was very busy but after the participant was made to recall he remembered that he had not recorded one contact.	No	none	no	2011
241	4	Male	1	1	1	Picture	3	Student	Adult	Participant	0	0	Sibling	No	No	No	Yes	Daily	No	none	No	He was very busy but after the participant was made to recall he remembered that he had not recorded one contact.	No	none	no	2011
241	4	Male	1	1	1	Picture	3	Student	Adult	Participant	0	0	Sibling	No	No	No	Yes	Often	No	none	No	He was very busy but after the participant was made to recall he remembered that he had not recorded one contact.	No	none	no	2011
241	4	Male	1	1	1	Picture	3	Student	Older	Participant	0	0	Sibling	No	No	No	Yes	Often	No	none	No	He was very busy but after the participant was made to recall he remembered that he had not recorded one contact.	No	none	no	2011
241	4	Male	1	1	1	Picture	3	Student	Secondary	Participant	0	0	Parent	No	No	No	Yes	Daily	No	none	No	He was very busy but after the participant was made to recall he remembered that he had not recorded one contact.	No	none	no	2011
243	3	Female	1	1	1	Picture	1	Student	Primary	Shadow	1	1	Other relative	No	No	No	Yes	Daily	No	none	No	Because the participant used to go and play away from home at times.(shadow 1)	No	none	no	2011
243	3	Female	1	1	1	Picture	1	Student	Primary	Shadow	1	1	Other relative	No	No	No	Yes	Daily	No	none	No	Because the participant used to go and play away from home at times.(shadow 1)	No	none	no	2011
243	3	Female	1	1	1	Picture	1	Student	Pre-School	Shadow	1	1	Other relative	No	No	No	Yes	Daily	No	none	No	Because the participant used to go and play away from home at times.(shadow 1)	No	none	no	2011
243	3	Female	1	1	1	Picture	1	Student	Pre-School	Shadow	1	1	Other relative	Yes	No	No	Yes	Daily	No	none	No	Because the participant used to go and play away from home at times.(shadow 1)	No	none	no	2011
243	3	Female	1	1	1	Picture	1	Student	Primary	Shadow	1	1	Other relative	No	No	No	Yes	Daily	No	none	No	Because the participant used to go and play away from home at times.(shadow 1)	No	none	no	2011
243	3	Female	1	1	1	Picture	1	Student	Primary	Shadow	1	1	Other relative	No	No	No	Yes	Daily	No	none	No	Because the participant used to go and play away from home at times.(shadow 1)	No	none	no	2011
243	3	Female	1	1	1	Picture	1	Student	Primary	Shadow	1	1	Other relative	No	No	No	Yes	Daily	No	none	No	Because the participant used to go and play away from home at times.(shadow 1)	No	none	no	2011
243	3	Female	1	1	1	Picture	1	Student	Primary	Shadow	1	1	Other relative	No	No	No	Yes	Daily	No	none	No	Because the participant used to go and play away from home at times.(shadow 1)	No	none	no	2011
243	3	Female	1	1	1	Picture	1	Student	Pre-School	Shadow	1	1	Other relative	No	No	No	Yes	Daily	No	none	No	Because the participant used to go and play away from home at times.(shadow 1)	No	none	no	2011
243	3	Female	1	1	1	Picture	1	Student	Older	Shadow	1	1	Other relative	Yes	No	No	Yes	Daily	No	none	No	Because the participant used to go and play away from home at times.(shadow 1)	No	none	no	2011
243	3	Female	1	1	1	Picture	1	Student	Primary	Shadow	1	1	Other relative	No	No	No	Yes	Daily	No	none	No	Because the participant used to go and play away from home at times.(shadow 1)	No	none	no	2011
243	3	Female	1	1	1	Picture	1	Student	Primary	Shadow	1	1	Other relative	No	No	No	Yes	Daily	No	none	No	Because the participant used to go and play away from home at times.(shadow 1)	No	none	no	2011
243	3	Female	1	1	1	Picture	1	Student	Pre-School	Shadow	1	1	Parent	No	No	No	Yes	Daily	No	none	No	Because the participant used to go and play away from home at times.(shadow 1)	No	none	no	2011
243	3	Female	1	1	1	Picture	1	Student	Primary	Shadow	1	1	Other relative	Yes	No	No	Yes	Daily	No	none	No	Because the participant used to go and play away from home at times.(shadow 1)	No	none	no	2011
243	3	Female	1	1	1	Picture	1	Student	Primary	Shadow	1	1	Other relative	No	No	No	Yes	Daily	No	none	No	Because the participant used to go and play away from home at times.(shadow 1)	No	none	no	2011
243	3	Female	1	1	1	Picture	1	Student	Primary	Shadow	1	1	Other relative	Yes	No	No	Yes	Daily	No	none	No	Because the participant used to go and play away from home at times.(shadow 1)	No	none	no	2011
243	3	Female	1	1	1	Picture	1	Student	Pre-School	Shadow	1	1	Other relative	No	No	No	Yes	Daily	No	none	No	Because the participant used to go and play away from home at times.(shadow 1)	No	none	no	2011
243	3	Female	1	1	1	Picture	1	Student	Adult	Shadow	1	1	Other relative	Yes	No	No	Yes	Daily	No	none	No	Because the participant used to go and play away from home at times.(shadow 1)	No	none	no	2011
243	3	Female	1	1	1	Picture	1	Student	Pre-School	Shadow	1	1	Other relative	Yes	No	No	Yes	Daily	No	none	No	Because the participant used to go and play away from home at times.(shadow 1)	No	none	no	2011
243	3	Female	1	1	1	Picture	1	Student	Primary	Shadow	1	1	Other relative	No	No	No	Yes	Daily	No	none	No	Because the participant used to go and play away from home at times.(shadow 1)	No	none	no	2011
243	3	Female	1	1	1	Picture	1	Student	Primary	Shadow	1	1	Other relative	Yes	No	No	Yes	Daily	No	none	No	Because the participant used to go and play away from home at times.(shadow 1)	No	none	no	2011
243	3	Female	1	1	1	Picture	1	Student	Pre-School	Shadow	1	1	Other relative	No	No	No	Yes	Daily	No	none	No	Because the participant used to go and play away from home at times.(shadow 1)	No	none	no	2011
243	3	Female	1	1	1	Picture	1	Student	Older	Shadow	1	1	Other relative	Yes	No	No	Yes	Daily	No	none	No	Because the participant used to go and play away from home at times.(shadow 1)	No	none	no	2011
243	3	Female	1	1	1	Picture	1	Student	Pre-School	Shadow	1	1	Other relative	No	No	No	Yes	Daily	No	none	No	Because the participant used to go and play away from home at times.(shadow 1)	No	none	no	2011
243	3	Female	1	1	1	Picture	1	Student	Primary	Shadow	1	1	Other relative	No	No	No	Yes	Daily	No	none	No	Because the participant used to go and play away from home at times.(shadow 1)	No	none	no	2011
243	3	Female	1	1	1	Picture	1	Student	Pre-School	Shadow	1	1	Other relative	No	No	No	Yes	Daily	No	none	No	Because the participant used to go and play away from home at times.(shadow 1)	No	none	no	2011
243	3	Female	1	1	1	Picture	1	Student	Primary	Shadow	1	1	Other relative	Yes	No	No	Yes	Daily	No	none	No	Because the participant used to go and play away from home at times.(shadow 1)	No	none	no	2011
243	3	Female	1	1	1	Picture	1	Student	Primary	Shadow	1	1	Other relative	No	No	No	Yes	Daily	No	none	No	Because the participant used to go and play away from home at times.(shadow 1)	No	none	no	2011
243	3	Female	1	1	1	Picture	1	Student	Primary	Shadow	1	1	Other relative	No	No	No	Yes	Daily	No	none	No	Because the participant used to go and play away from home at times.(shadow 1)	No	none	no	2011
243	3	Female	1	1	1	Picture	1	Student	Pre-School	Shadow	1	1	Other relative	No	No	No	Yes	Daily	No	none	No	Because the participant used to go and play away from home at times.(shadow 1)	No	none	no	2011
243	3	Female	1	1	1	Picture	1	Student	Pre-School	Shadow	1	1	Other relative	No	No	No	Yes	Daily	No	none	No	Because the participant used to go and play away from home at times.(shadow 1)	No	none	no	2011
243	3	Female	1	1	1	Picture	1	Student	Pre-School	Shadow	1	1	Other relative	Yes	No	No	Yes	Daily	No	none	No	Because the participant used to go and play away from home at times.(shadow 1)	No	none	no	2011
243	3	Female	1	1	1	Picture	1	Student	Primary	Shadow	1	1	Other relative	No	No	No	Yes	Daily	No	none	No	Because the participant used to go and play away from home at times.(shadow 1)	No	none	no	2011
243	3	Female	1	1	1	Picture	1	Student	Adult	Shadow	1	1	Other relative	No	No	No	Yes	Daily	No	none	No	Because the participant used to go and play away from home at times.(shadow 1)	No	none	no	2011
243	3	Female	1	1	1	Picture	1	Student	Adult	Shadow	1	1	Other relative	No	No	No	Yes	Daily	No	none	No	Because the participant used to go and play away from home at times.(shadow 1)	No	none	no	2011
243	3	Female	1	1	1	Picture	1	Student	Pre-School	Shadow	1	1	Other relative	No	No	No	Yes	Daily	No	none	No	Because the participant used to go and play away from home at times.(shadow 1)	No	none	no	2011
243	3	Female	1	1	1	Picture	1	Student	Primary	Shadow	1	1	Other relative	No	No	No	Yes	Daily	No	none	No	Because the participant used to go and play away from home at times.(shadow 1)	No	none	no	2011
243	3	Female	1	1	1	Picture	1	Student	Primary	Shadow	1	1	Sibling	Yes	Yes	Yes	Yes	Daily	No	none	No	Because the participant used to go and play away from home at times.(shadow 1)	No	none	no	2011
243	3	Female	1	1	1	Picture	1	Student	Primary	Shadow	1	1	Other relative	No	No	No	Yes	Daily	No	none	No	Because the participant used to go and play away from home at times.(shadow 1)	No	none	no	2011
243	3	Female	1	1	1	Picture	1	Student	Pre-School	Shadow	1	1	Other relative	No	No	No	Yes	Daily	No	none	No	Because the participant used to go and play away from home at times.(shadow 1)	No	none	no	2011
243	3	Female	1	1	1	Picture	1	Student	Primary	Shadow	1	1	Sibling	No	No	No	Yes	Daily	No	none	No	Because the participant used to go and play away from home at times.(shadow 1)	No	none	no	2011
243	3	Female	1	1	1	Picture	1	Student	Pre-School	Shadow	1	1	Other relative	No	No	No	Yes	Daily	No	none	No	Because the participant used to go and play away from home at times.(shadow 1)	No	none	no	2011
244	3	Male	1	1	0	Picture	2	Student	Primary	Participant	0	0	Sibling	No	Yes	No	Yes	Daily	No	none	Yes	none	No	none	999	2011
244	3	Male	1	1	0	Picture	2	Student	Primary	Participant	0	0	Parent	No	No	No	Yes	Daily	No	none	Yes	none	No	none	999	2011
244	3	Male	1	1	0	Picture	2	Student	Adult	Participant	0	0	Sibling	No	Yes	No	Yes	Daily	No	none	Yes	none	No	none	999	2011
244	3	Male	1	1	0	Picture	2	Student	Older	Participant	0	0	Sibling	No	Yes	No	Yes	Daily	No	none	Yes	none	No	none	999	2011
244	3	Male	1	1	0	Picture	2	Student	Infant	Participant	0	0	Sibling	No	Yes	No	Yes	Daily	No	none	Yes	none	No	none	999	2011
244	3	Male	1	1	0	Picture	2	Student	Secondary	Participant	0	0	Sibling	No	Yes	No	Yes	Daily	No	none	Yes	none	No	none	999	2011
244	3	Male	1	1	0	Picture	2	Student	Primary	Participant	0	0	Sibling	Yes	Yes	No	Yes	Daily	No	none	Yes	none	No	none	999	2011
244	3	Male	1	1	0	Picture	2	Student	Adult	Participant	0	0	Sibling	No	Yes	No	Yes	Daily	No	none	Yes	none	No	none	999	2011
244	3	Male	1	1	0	Picture	2	Student	Primary	Participant	0	0	Sibling	No	Yes	No	Yes	Daily	No	none	Yes	none	No	none	999	2011
244	3	Male	1	1	0	Picture	2	Student	Secondary	Participant	0	0	Sibling	No	Yes	No	Yes	Daily	No	none	Yes	none	No	none	999	2011
244	3	Male	1	1	0	Picture	2	Student	Primary	Participant	0	0	Sibling	No	Yes	No	Yes	Daily	No	none	Yes	none	No	none	999	2011
244	3	Male	1	1	0	Picture	2	Student	Adult	Participant	0	0	Sibling	No	Yes	No	Yes	Daily	No	none	Yes	none	No	none	999	2011
244	3	Male	1	1	0	Picture	2	Student	Primary	Participant	0	0	Sibling	No	Yes	No	Yes	Daily	No	none	Yes	none	No	none	999	2011
244	3	Male	1	1	0	Picture	2	Student	Primary	Participant	0	0	Sibling	No	Yes	No	Yes	Daily	No	none	Yes	none	No	none	999	2011
244	3	Male	1	1	0	Picture	2	Student	Secondary	Participant	0	0	Sibling	No	Yes	No	Yes	Daily	No	none	Yes	none	No	none	999	2011
244	3	Male	1	1	0	Picture	2	Student	Secondary	Participant	0	0	Sibling	No	Yes	No	Yes	Daily	No	none	Yes	none	No	none	999	2011
244	3	Male	1	1	0	Picture	2	Student	Secondary	Participant	0	0	Sibling	No	Yes	No	Yes	Daily	No	none	Yes	none	No	none	999	2011
244	3	Male	1	1	0	Picture	2	Student	Adult	Participant	0	0	Sibling	No	Yes	No	Yes	Daily	No	none	Yes	none	No	none	999	2011
244	3	Male	1	1	0	Picture	2	Student	Primary	Participant	0	0	Sibling	No	Yes	No	Yes	Daily	No	none	Yes	none	No	none	999	2011
244	3	Male	1	1	0	Picture	2	Student	Primary	Participant	0	0	Sibling	No	Yes	No	Yes	Daily	No	none	Yes	none	No	none	999	2011
244	3	Male	1	1	0	Picture	2	Student	Secondary	Participant	0	0	Sibling	No	Yes	No	Yes	Daily	No	none	Yes	none	No	none	999	2011
244	3	Male	1	1	0	Picture	2	Student	Secondary	Participant	0	0	Sibling	No	Yes	No	Yes	Daily	No	none	Yes	none	No	none	999	2011
244	3	Male	1	1	0	Picture	2	Student	Primary	Participant	0	0	Sibling	No	Yes	No	Yes	Daily	No	none	Yes	none	No	none	999	2011
244	3	Male	1	1	0	Picture	2	Student	Adult	Participant	0	0	Sibling	No	Yes	No	Yes	Daily	No	none	Yes	none	No	none	999	2011
244	3	Male	1	1	0	Picture	2	Student	Secondary	Participant	0	0	Parent	No	No	No	Yes	Daily	No	none	Yes	none	No	none	999	2011
246	5	Female	1	1	1	Picture	0	Business Person	Adult	Shadow	1	1	Other relative	No	No	No	Yes	Daily	No	none	Yes	none	No	none	999	2011
246	5	Female	1	1	1	Picture	0	Business Person	Pre-School	Shadow	1	1	Other relative	No	No	No	Yes	Daily	No	none	Yes	none	No	none	999	2011
246	5	Female	1	1	1	Picture	0	Business Person	Adult	Shadow	1	1	Other relative	No	No	No	Yes	Daily	No	none	Yes	none	No	none	999	2011
246	5	Female	1	1	1	Picture	0	Business Person	Adult	Shadow	1	1	Other relative	No	No	No	Yes	Daily	No	none	Yes	none	No	none	999	2011
246	5	Female	1	1	1	Picture	0	Business Person	Secondary	Shadow	1	1	Other relative	No	No	No	Yes	Daily	No	none	Yes	none	No	none	999	2011
246	5	Female	1	1	1	Picture	0	Business Person	Secondary	Shadow	1	1	Other relative	No	No	No	Yes	Daily	No	none	Yes	none	No	none	999	2011
246	5	Female	1	1	1	Picture	0	Business Person	Primary	Shadow	1	1	Other relative	No	No	No	Yes	Daily	No	none	Yes	none	No	none	999	2011
246	5	Female	1	1	1	Picture	0	Business Person	Adult	Shadow	1	1	Other relative	No	No	No	Yes	Daily	No	none	Yes	none	No	none	999	2011
246	5	Female	1	1	1	Picture	0	Business Person	Secondary	Shadow	1	1	Other relative	Yes	No	No	Yes	Daily	No	none	Yes	none	No	none	999	2011
246	5	Female	1	1	1	Picture	0	Business Person	Secondary	Shadow	1	1	Other relative	No	No	No	Yes	Daily	No	none	Yes	none	No	none	999	2011
246	5	Female	1	1	1	Picture	0	Business Person	Adult	Shadow	1	1	Other relative	No	No	No	Yes	Daily	No	none	Yes	none	No	none	999	2011
246	5	Female	1	1	1	Picture	0	Business Person	Primary	Shadow	1	1	Other relative	No	No	No	Yes	Daily	No	none	Yes	none	No	none	999	2011
246	5	Female	1	1	1	Picture	0	Business Person	Primary	Shadow	1	1	Other relative	No	No	No	Yes	Daily	No	none	Yes	none	No	none	999	2011
246	5	Female	1	1	1	Picture	0	Business Person	Primary	Shadow	1	1	Sibling	No	No	No	Yes	Daily	No	none	Yes	none	No	none	999	2011
246	5	Female	1	1	1	Picture	0	Business Person	Secondary	Shadow	1	1	Other relative	No	No	No	Yes	Daily	No	none	Yes	none	No	none	999	2011
246	5	Female	1	1	1	Picture	0	Business Person	Secondary	Shadow	1	1	Other relative	No	No	No	Yes	Daily	No	none	Yes	none	No	none	999	2011
246	5	Female	1	1	1	Picture	0	Business Person	Adult	Shadow	1	1	Other relative	No	No	No	Yes	Daily	No	none	Yes	none	No	none	999	2011
246	5	Female	1	1	1	Picture	0	Business Person	Secondary	Shadow	1	1	Other relative	No	No	No	Yes	Daily	No	none	Yes	none	No	none	999	2011
246	5	Female	1	1	1	Picture	0	Business Person	Older	Shadow	1	1	Other relative	No	No	No	Yes	Daily	No	none	Yes	none	No	none	999	2011
246	5	Female	1	1	1	Picture	0	Business Person	Adult	Shadow	1	1	Offspring	Yes	No	No	Yes	Daily	No	none	Yes	none	No	none	999	2011
246	5	Female	1	1	1	Picture	0	Business Person	Adult	Shadow	1	1	Other relative	No	No	No	Yes	Daily	No	none	Yes	none	No	none	999	2011
246	5	Female	1	1	1	Picture	0	Business Person	Pre-School	Shadow	1	1	Other relative	No	No	No	Yes	Daily	No	none	Yes	none	No	none	999	2011
246	5	Female	1	1	1	Picture	0	Business Person	Older	Shadow	1	1	Other relative	No	No	No	Yes	Daily	No	none	Yes	none	No	none	999	2011
246	5	Female	1	1	1	Picture	0	Business Person	Secondary	Shadow	1	1	Other relative	No	No	No	Yes	Daily	No	none	Yes	none	No	none	999	2011
246	5	Female	1	1	1	Picture	0	Business Person	Older	Shadow	1	1	Other relative	No	No	No	Yes	Daily	No	none	Yes	none	No	none	999	2011
246	5	Female	1	1	1	Picture	0	Business Person	Adult	Shadow	1	1	Other relative	Yes	No	No	Yes	Daily	No	none	Yes	none	No	none	999	2011
246	5	Female	1	1	1	Picture	0	Business Person	Adult	Shadow	1	1	Other relative	Yes	No	No	Yes	Daily	No	none	Yes	none	No	none	999	2011
246	5	Female	1	1	1	Picture	0	Business Person	Adult	Shadow	1	1	Other relative	Yes	No	No	Yes	Daily	No	none	Yes	none	No	none	999	2011
246	5	Female	1	1	1	Picture	0	Business Person	Adult	Shadow	1	1	Other relative	No	No	No	Yes	Daily	No	none	Yes	none	No	none	999	2011
246	5	Female	1	1	1	Picture	0	Business Person	Older	Shadow	1	1	Other relative	Yes	No	No	Yes	Daily	No	none	Yes	none	No	none	999	2011
246	5	Female	1	1	1	Picture	0	Business Person	Adult	Shadow	1	1	Other relative	No	No	No	Yes	Daily	No	none	Yes	none	No	none	999	2011
246	5	Female	1	1	1	Picture	0	Business Person	Secondary	Shadow	1	1	Parent	Yes	Yes	No	Yes	Daily	No	none	Yes	none	No	none	999	2011
246	5	Female	1	1	1	Picture	0	Business Person	Adult	Shadow	1	1	Other relative	Yes	No	No	Yes	Daily	No	none	Yes	none	No	none	999	2011
246	5	Female	1	1	1	Picture	0	Business Person	Primary	Shadow	1	1	Other relative	No	No	No	Yes	Daily	No	none	Yes	none	No	none	999	2011
250	3	Female	1	0	1	Picture	1	Student	Adult	Shadow	1	1	Other relative	Yes	No	No	Yes	Daily	No	none	Yes	none	No	none	no comment	2011
250	3	Female	1	0	1	Picture	1	Student	Primary	Shadow	1	1	Sibling	No	No	No	Yes	Daily	No	none	Yes	none	No	none	no comment	2011
250	3	Female	1	0	1	Picture	1	Student	Pre-School	Shadow	1	1	Other relative	Yes	No	No	Yes	Daily	No	none	Yes	none	No	none	no comment	2011
250	3	Female	1	0	1	Picture	1	Student	Secondary	Shadow	1	1	Other relative	Yes	No	No	Yes	Daily	No	none	Yes	none	No	none	no comment	2011
250	3	Female	1	0	1	Picture	1	Student	Primary	Shadow	1	1	Other relative	Yes	No	No	Yes	Daily	No	none	Yes	none	No	none	no comment	2011
250	3	Female	1	0	1	Picture	1	Student	Primary	Shadow	1	1	Other relative	No	No	No	Yes	Daily	No	none	Yes	none	No	none	no comment	2011
250	3	Female	1	0	1	Picture	1	Student	Pre-School	Shadow	1	1	Sibling	Yes	No	No	Yes	Daily	No	none	Yes	none	No	none	no comment	2011
250	3	Female	1	0	1	Picture	1	Student	Primary	Shadow	1	1	Sibling	Yes	No	No	Yes	Daily	No	none	Yes	none	No	none	no comment	2011
250	3	Female	1	0	1	Picture	1	Student	Adult	Shadow	1	1	Parent	No	Yes	Yes	Yes	Daily	No	none	Yes	none	No	none	no comment	2011
250	3	Female	1	0	1	Picture	1	Student	Adult	Shadow	1	1	Sibling	Yes	No	No	Yes	Daily	No	none	Yes	none	No	none	no comment	2011
250	3	Female	1	0	1	Picture	1	Student	Primary	Shadow	1	1	Other relative	Yes	No	No	Yes	Daily	No	none	Yes	none	No	none	no comment	2011
250	3	Female	1	0	1	Picture	1	Student	Adult	Shadow	1	1	Other relative	Yes	No	No	Yes	Daily	No	none	Yes	none	No	none	no comment	2011
250	3	Female	1	0	1	Picture	1	Student	Adult	Shadow	1	1	Other relative	No	No	No	Yes	Often	No	none	Yes	none	No	none	no comment	2011
250	3	Female	1	0	1	Picture	1	Student	Infant	Shadow	1	1	Sibling	Yes	No	No	Yes	Daily	No	none	Yes	none	No	none	no comment	2011
250	3	Female	1	0	1	Picture	1	Student	Adult	Shadow	1	1	Other relative	No	No	No	Yes	Regularly	No	none	Yes	none	No	none	no comment	2011
252	2	Female	1	1	0	Picture	0	Pre-School	Primary	Shadow	1	1	Sibling	No	Yes	Yes	Yes	Daily	No	none	Yes	none	No	none	no comment	2011
252	2	Female	1	1	0	Picture	0	Pre-School	Pre-School	Shadow	1	1	Sibling	No	Yes	Yes	Yes	Daily	No	none	Yes	none	No	none	no comment	2011
252	2	Female	1	1	0	Picture	0	Pre-School	Pre-School	Shadow	1	1	Parent	Yes	Yes	Yes	Yes	Daily	No	none	Yes	none	No	none	no comment	2011
252	2	Female	1	1	0	Picture	0	Pre-School	Adult	Shadow	1	1	Parent	No	Yes	Yes	Yes	Daily	No	none	Yes	none	No	none	no comment	2011
252	2	Female	1	1	0	Picture	0	Pre-School	Primary	Shadow	1	1	Sibling	No	Yes	Yes	Yes	Daily	No	none	Yes	none	No	none	no comment	2011
252	2	Female	1	1	0	Picture	0	Pre-School	Adult	Shadow	1	1	Sibling	Yes	No	No	Yes	Daily	No	none	Yes	none	No	none	no comment	2011
252	2	Female	1	1	0	Picture	0	Pre-School	Primary	Shadow	1	1	Sibling	No	Yes	Yes	Yes	Daily	No	none	Yes	none	No	none	no comment	2011
252	2	Female	1	1	0	Picture	0	Pre-School	Primary	Shadow	1	1	Sibling	Yes	Yes	Yes	Yes	Daily	No	none	Yes	none	No	none	no comment	2011
252	2	Female	1	1	0	Picture	0	Pre-School	Primary	Shadow	1	1	Sibling	Yes	Yes	Yes	Yes	Daily	No	none	Yes	none	No	none	no comment	2011
252	2	Female	1	1	0	Picture	0	Pre-School	Primary	Shadow	1	1	Sibling	No	No	No	Yes	Daily	No	none	Yes	none	No	none	no comment	2011
252	2	Female	1	1	0	Picture	0	Pre-School	Adult	Shadow	1	1	Sibling	Yes	Yes	Yes	Yes	Daily	No	none	Yes	none	No	none	no comment	2011
252	2	Female	1	1	0	Picture	0	Pre-School	Older	Shadow	1	1	Sibling	No	Yes	Yes	Yes	Daily	No	none	Yes	none	No	none	no comment	2011
252	2	Female	1	1	0	Picture	0	Pre-School	Primary	Shadow	1	1	Sibling	No	Yes	Yes	Yes	Daily	No	none	Yes	none	No	none	no comment	2011
252	2	Female	1	1	0	Picture	0	Pre-School	Adult	Shadow	1	1	Sibling	No	Yes	Yes	Yes	Daily	No	none	Yes	none	No	none	no comment	2011
252	2	Female	1	1	0	Picture	0	Pre-School	Primary	Shadow	1	1	Sibling	No	Yes	Yes	Yes	Daily	No	none	Yes	none	No	none	no comment	2011
252	2	Female	1	1	0	Picture	0	Pre-School	Adult	Shadow	1	1	Sibling	No	Yes	Yes	Yes	Daily	No	none	Yes	none	No	none	no comment	2011
254	1	Male	1	0	1	Picture	0	Pre-School	Adult	Shadow	1	1	Parent	Yes	Yes	Yes	Yes	Daily	No	none	Yes	none	No	none	no comment	2011
254	1	Male	1	0	1	Picture	0	Pre-School	Adult	Shadow	1	1	Sibling	No	Yes	Yes	Missing	Missing	No	none	Yes	none	No	none	no comment	2011
254	1	Male	1	0	1	Picture	0	Pre-School	Primary	Shadow	1	1	Sibling	No	Yes	Yes	Yes	Daily	No	none	Yes	none	No	none	no comment	2011
254	1	Male	1	0	1	Picture	0	Pre-School	Adult	Shadow	1	1	Sibling	Yes	Yes	Yes	Yes	Daily	No	none	Yes	none	No	none	no comment	2011
254	1	Male	1	0	1	Picture	0	Pre-School	Pre-School	Shadow	1	1	Sibling	Yes	Yes	Yes	Yes	Daily	No	none	Yes	none	No	none	no comment	2011
254	1	Male	1	0	1	Picture	0	Pre-School	Pre-School	Shadow	1	1	Sibling	Yes	Yes	Yes	Yes	Daily	No	none	Yes	none	No	none	no comment	2011
254	1	Male	1	0	1	Picture	0	Pre-School	Primary	Shadow	1	1	Sibling	No	Yes	Yes	Yes	Daily	No	none	Yes	none	No	none	no comment	2011
254	1	Male	1	0	1	Picture	0	Pre-School	Adult	Shadow	1	1	Parent	No	Yes	Yes	Yes	Daily	No	none	Yes	none	No	none	no comment	2011
254	1	Male	1	0	1	Picture	0	Pre-School	Primary	Shadow	1	1	Sibling	No	Yes	Yes	Yes	Daily	No	none	Yes	none	No	none	no comment	2011
254	1	Male	1	0	1	Picture	0	Pre-School	Pre-School	Shadow	1	1	Sibling	No	Yes	Yes	Yes	Daily	No	none	Yes	none	No	none	no comment	2011
254	1	Male	1	0	1	Picture	0	Pre-School	Primary	Shadow	1	1	Sibling	No	Yes	Yes	Yes	Daily	No	none	Yes	none	No	none	no comment	2011
255	5	Female	1	1	1	Picture	4	Unemployed	Adult	Participant	0	0	Other relative	No	No	No	Yes	Daily	No	none	Yes	none	No	none	no comment	2011
255	5	Female	1	1	1	Picture	4	Unemployed	Secondary	Participant	0	0	Sibling	No	Yes	Yes	No	Missing	No	none	Yes	none	No	none	no comment	2011
255	5	Female	1	1	1	Picture	4	Unemployed	Adult	Participant	0	0	Other relative	No	No	No	Yes	Regularly	No	none	Yes	none	No	none	no comment	2011
255	5	Female	1	1	1	Picture	4	Unemployed	Adult	Participant	0	0	Other relative	No	No	No	Yes	Daily	No	none	Yes	none	No	none	no comment	2011
255	5	Female	1	1	1	Picture	4	Unemployed	Secondary	Participant	0	0	Other relative	No	No	No	Yes	Regularly	No	none	Yes	none	No	none	no comment	2011
255	5	Female	1	1	1	Picture	4	Unemployed	Adult	Participant	0	0	Other relative	No	No	No	Yes	Often	No	none	Yes	none	No	none	no comment	2011
255	5	Female	1	1	1	Picture	4	Unemployed	Adult	Participant	0	0	Parent	No	No	No	Yes	Often	No	none	Yes	none	No	none	no comment	2011
255	5	Female	1	1	1	Picture	4	Unemployed	Secondary	Participant	0	0	Other relative	No	No	No	Yes	Regularly	No	none	Yes	none	No	none	no comment	2011
255	5	Female	1	1	1	Picture	4	Unemployed	Adult	Participant	0	0	Other relative	Yes	No	No	Yes	Daily	No	none	Yes	none	No	none	no comment	2011
255	5	Female	1	1	1	Picture	4	Unemployed	Adult	Participant	0	0	Other relative	No	No	No	Yes	Daily	No	none	Yes	none	No	none	no comment	2011
255	5	Female	1	1	1	Picture	4	Unemployed	Adult	Participant	0	0	Other relative	No	No	No	Yes	Regularly	No	none	Yes	none	No	none	no comment	2011
255	5	Female	1	1	1	Picture	4	Unemployed	Adult	Participant	0	0	Other relative	No	No	No	Yes	Often	No	none	Yes	none	No	none	no comment	2011
255	5	Female	1	1	1	Picture	4	Unemployed	Pre-School	Participant	0	0	Other relative	Yes	No	No	Yes	Daily	No	none	Yes	none	No	none	no comment	2011
255	5	Female	1	1	1	Picture	4	Unemployed	Adult	Participant	0	0	Other relative	No	No	No	Yes	Daily	No	none	Yes	none	No	none	no comment	2011
255	5	Female	1	1	1	Picture	4	Unemployed	Adult	Participant	0	0	Other relative	No	No	No	Yes	Regularly	No	none	Yes	none	No	none	no comment	2011
255	5	Female	1	1	1	Picture	4	Unemployed	Adult	Participant	0	0	Parent	No	No	No	Yes	Regularly	No	none	Yes	none	No	none	no comment	2011
255	5	Female	1	1	1	Picture	4	Unemployed	Adult	Participant	0	0	Parent	No	No	No	Yes	Regularly	No	none	Yes	none	No	none	no comment	2011
255	5	Female	1	1	1	Picture	4	Unemployed	Adult	Participant	0	0	Other relative	No	No	No	Yes	Often	No	none	Yes	none	No	none	no comment	2011
255	5	Female	1	1	1	Picture	4	Unemployed	Adult	Participant	0	0	Other relative	Yes	No	No	Yes	Daily	No	none	Yes	none	No	none	no comment	2011
255	5	Female	1	1	1	Picture	4	Unemployed	Adult	Participant	0	0	Other relative	No	No	No	Yes	Often	No	none	Yes	none	No	none	no comment	2011
258	4	Female	1	1	1	Picture	3	Student	Secondary	Participant	0	0	Other relative	No	No	No	Yes	Daily	No	None	Yes	None	No	None	No comment.	2011
258	4	Female	1	1	1	Picture	3	Student	Secondary	Participant	0	0	Other relative	No	No	No	Yes	Daily	No	None	Yes	None	No	None	No comment.	2011
258	4	Female	1	1	1	Picture	3	Student	Secondary	Participant	0	0	Parent	No	Yes	Yes	Yes	Daily	No	None	Yes	None	No	None	No comment.	2011
258	4	Female	1	1	1	Picture	3	Student	Adult	Participant	0	0	Other relative	Yes	No	No	Yes	Daily	No	None	Yes	None	No	None	No comment.	2011
258	4	Female	1	1	1	Picture	3	Student	Adult	Participant	0	0	Other relative	Yes	No	No	Yes	Daily	No	None	Yes	None	No	None	No comment.	2011
260	5	Male	1	0	1	Picture	2	Business Person	Pre-School	Participant	0	0	Offspring	Yes	Yes	Yes	Yes	Daily	No	None	Yes	None	No	None	When the findings of Pneumonia is out people to be followed at their homes for treatment.	2011
260	5	Male	1	0	1	Picture	2	Business Person	Adult	Participant	0	0	Offspring	No	Yes	Yes	Yes	Often	No	None	Yes	None	No	None	When the findings of Pneumonia is out people to be followed at their homes for treatment.	2011
260	5	Male	1	0	1	Picture	2	Business Person	Older	Participant	0	0	Offspring	No	Yes	Yes	Yes	Rarely	No	None	Yes	None	No	None	When the findings of Pneumonia is out people to be followed at their homes for treatment.	2011
260	5	Male	1	0	1	Picture	2	Business Person	Adult	Participant	0	0	Offspring	No	Yes	Yes	Yes	Often	No	None	Yes	None	No	None	When the findings of Pneumonia is out people to be followed at their homes for treatment.	2011
260	5	Male	1	0	1	Picture	2	Business Person	Adult	Participant	0	0	Offspring	No	Yes	Yes	Yes	Regularly	No	None	Yes	None	No	None	When the findings of Pneumonia is out people to be followed at their homes for treatment.	2011
260	5	Male	1	0	1	Picture	2	Business Person	Infant	Participant	0	0	Offspring	No	Yes	Yes	Yes	Often	No	None	Yes	None	No	None	When the findings of Pneumonia is out people to be followed at their homes for treatment.	2011
260	5	Male	1	0	1	Picture	2	Business Person	Adult	Participant	0	0	Offspring	Yes	Yes	Yes	Yes	Daily	No	None	Yes	None	No	None	When the findings of Pneumonia is out people to be followed at their homes for treatment.	2011
260	5	Male	1	0	1	Picture	2	Business Person	Adult	Participant	0	0	Offspring	No	Yes	Yes	Yes	Regularly	No	None	Yes	None	No	None	When the findings of Pneumonia is out people to be followed at their homes for treatment.	2011
260	5	Male	1	0	1	Picture	2	Business Person	Adult	Participant	0	0	Offspring	No	Yes	Yes	Yes	Regularly	No	None	Yes	None	No	None	When the findings of Pneumonia is out people to be followed at their homes for treatment.	2011
260	5	Male	1	0	1	Picture	2	Business Person	Adult	Participant	0	0	Spouse	No	Yes	Yes	Yes	Regularly	No	None	Yes	None	No	None	When the findings of Pneumonia is out people to be followed at their homes for treatment.	2011
260	5	Male	1	0	1	Picture	2	Business Person	Adult	Participant	0	0	Offspring	No	Yes	Yes	Yes	Regularly	No	None	Yes	None	No	None	When the findings of Pneumonia is out people to be followed at their homes for treatment.	2011
261	4	Male	1	0	1	Picture	2	Unemployed	Adult	Participant	0	0	Sibling	Yes	No	No	Yes	Daily	No	None	Yes	None	No	None	999	2011
261	4	Male	1	0	1	Picture	2	Unemployed	Adult	Participant	0	0	Sibling	No	No	No	Yes	Daily	No	None	Yes	None	No	None	999	2011
261	4	Male	1	0	1	Picture	2	Unemployed	Adult	Participant	0	0	Parent	Yes	No	No	Yes	Daily	No	None	Yes	None	No	None	999	2011
261	4	Male	1	0	1	Picture	2	Unemployed	Secondary	Participant	0	0	Parent	No	No	No	Yes	Daily	No	None	Yes	None	No	None	999	2011
261	4	Male	1	0	1	Picture	2	Unemployed	Secondary	Participant	0	0	Sibling	No	No	No	Yes	Daily	No	None	Yes	None	No	None	999	2011
261	4	Male	1	0	1	Picture	2	Unemployed	Secondary	Participant	0	0	Sibling	No	No	No	Yes	Daily	No	None	Yes	None	No	None	999	2011
261	4	Male	1	0	1	Picture	2	Unemployed	Primary	Participant	0	0	Sibling	No	No	No	Yes	Daily	No	None	Yes	None	No	None	999	2011
261	4	Male	1	0	1	Picture	2	Unemployed	Secondary	Participant	0	0	Sibling	Yes	No	No	Yes	Daily	No	None	Yes	None	No	None	999	2011
261	4	Male	1	0	1	Picture	2	Unemployed	Primary	Participant	0	0	Sibling	Yes	No	No	Yes	Daily	No	None	Yes	None	No	None	999	2011
261	4	Male	1	0	1	Picture	2	Unemployed	Adult	Participant	0	0	Sibling	Yes	No	No	Yes	Daily	No	None	Yes	None	No	None	999	2011
261	4	Male	1	0	1	Picture	2	Unemployed	Secondary	Participant	0	0	Other relative	No	No	No	Yes	Daily	No	None	Yes	None	No	None	999	2011
261	4	Male	1	0	1	Picture	2	Unemployed	Adult	Participant	0	0	Other relative	Yes	No	No	Yes	Daily	No	None	Yes	None	No	None	999	2011
261	4	Male	1	0	1	Picture	2	Unemployed	Secondary	Participant	0	0	Sibling	No	No	No	Yes	Daily	No	None	Yes	None	No	None	999	2011
261	4	Male	1	0	1	Picture	2	Unemployed	Primary	Participant	0	0	Sibling	Yes	No	No	Yes	Daily	No	None	Yes	None	No	None	999	2011
261	4	Male	1	0	1	Picture	2	Unemployed	Adult	Participant	0	0	Sibling	Yes	No	No	Yes	Daily	No	None	Yes	None	No	None	999	2011
261	4	Male	1	0	1	Picture	2	Unemployed	Older	Participant	0	0	Sibling	Yes	No	No	Yes	Daily	No	None	Yes	None	No	None	999	2011
261	4	Male	1	0	1	Picture	2	Unemployed	Pre-School	Participant	0	0	Sibling	Yes	No	No	Yes	Daily	No	None	Yes	None	No	None	999	2011
263	2	Female	1	1	1	Picture	0	Pre-School	Primary	Shadow	1	1	Sibling	Yes	Yes	Yes	Yes	Daily	No	None	Yes	None	No	None	999	2011
263	2	Female	1	1	1	Picture	0	Pre-School	Primary	Shadow	1	1	Sibling	No	Yes	Yes	Yes	Daily	No	None	Yes	None	No	None	999	2011
263	2	Female	1	1	1	Picture	0	Pre-School	Primary	Shadow	1	1	Sibling	Yes	Yes	Yes	Yes	Daily	No	None	Yes	None	No	None	999	2011
263	2	Female	1	1	1	Picture	0	Pre-School	Pre-School	Shadow	1	1	Sibling	No	Yes	Yes	Yes	Daily	No	None	Yes	None	No	None	999	2011
263	2	Female	1	1	1	Picture	0	Pre-School	Primary	Shadow	1	1	Sibling	No	Yes	Yes	Yes	Daily	No	None	Yes	None	No	None	999	2011
263	2	Female	1	1	1	Picture	0	Pre-School	Pre-School	Shadow	1	1	Sibling	No	Yes	Yes	Yes	Daily	No	None	Yes	None	No	None	999	2011
263	2	Female	1	1	1	Picture	0	Pre-School	Primary	Shadow	1	1	Parent	No	No	No	Yes	Daily	No	None	Yes	None	No	None	999	2011
263	2	Female	1	1	1	Picture	0	Pre-School	Primary	Shadow	1	1	Sibling	No	Yes	Yes	Yes	Daily	No	None	Yes	None	No	None	999	2011
263	2	Female	1	1	1	Picture	0	Pre-School	Adult	Shadow	1	1	Sibling	Yes	Yes	Yes	Yes	Daily	No	None	Yes	None	No	None	999	2011
263	2	Female	1	1	1	Picture	0	Pre-School	Primary	Shadow	1	1	Sibling	No	Yes	Yes	Yes	Daily	No	None	Yes	None	No	None	999	2011
263	2	Female	1	1	1	Picture	0	Pre-School	Pre-School	Shadow	1	1	Sibling	No	Yes	Yes	Yes	Daily	No	None	Yes	None	No	None	999	2011
263	2	Female	1	1	1	Picture	0	Pre-School	Pre-School	Shadow	1	1	Sibling	No	Yes	Yes	Yes	Daily	No	None	Yes	None	No	None	999	2011
263	2	Female	1	1	1	Picture	0	Pre-School	Primary	Shadow	1	1	Parent	No	No	No	Yes	Daily	No	None	Yes	None	No	None	999	2011
263	2	Female	1	1	1	Picture	0	Pre-School	Pre-School	Shadow	1	1	Sibling	No	Yes	Yes	Yes	Daily	No	None	Yes	None	No	None	999	2011
263	2	Female	1	1	1	Picture	0	Pre-School	Pre-School	Shadow	1	1	Sibling	No	Yes	Yes	Yes	Daily	No	None	Yes	None	No	None	999	2011
263	2	Female	1	1	1	Picture	0	Pre-School	Adult	Shadow	1	1	Sibling	Yes	Yes	Yes	Yes	Daily	No	None	Yes	None	No	None	999	2011
265	1	Female	1	1	1	Picture	0	Pre-School	Adult	Shadow	1	1	Sibling	Yes	Yes	No	Yes	Daily	No	None	Yes	None	No	None	No	2011
265	1	Female	1	1	1	Picture	0	Pre-School	Primary	Shadow	1	1	Missing	Yes	Missing	Missing	Yes	Daily	No	None	Yes	None	No	None	No	2011
265	1	Female	1	1	1	Picture	0	Pre-School	Primary	Shadow	1	1	Other relative	No	No	No	Yes	Daily	No	None	Yes	None	No	None	No	2011
265	1	Female	1	1	1	Picture	0	Pre-School	Primary	Shadow	1	1	Parent	No	Yes	Yes	Yes	Daily	No	None	Yes	None	No	None	No	2011
265	1	Female	1	1	1	Picture	0	Pre-School	Older	Shadow	1	1	Parent	Yes	Yes	Yes	Yes	Daily	No	None	Yes	None	No	None	No	2011
271	3	Female	1	0	1	Picture	1	Pre-School	Adult	Shadow	1	2	Missing	Yes	Missing	Missing	Yes	Daily	No	None	Yes	None	No	None	No comment.	2012
271	3	Female	1	0	1	Picture	1	Pre-School	Adult	Shadow	1	2	Sibling	Yes	No	No	Yes	Daily	No	None	Yes	None	No	None	No comment.	2012
273	6	Male	1	1	1	Picture	1	Business Person	Adult	Shadow	1	1	Missing	No	Missing	Missing	Yes	Rarely	No	None	Yes	None	No	None	Doesn't have any comment (both shadow and participant)	2011
273	6	Male	1	1	1	Picture	1	Business Person	Adult	Shadow	1	1	Other relative	No	No	No	Yes	Rarely	No	None	Yes	None	No	None	Doesn't have any comment (both shadow and participant)	2011
273	6	Male	1	1	1	Picture	1	Business Person	Adult	Shadow	1	1	Missing	No	Missing	Missing	Yes	Daily	No	None	Yes	None	No	None	Doesn't have any comment (both shadow and participant)	2011
273	6	Male	1	1	1	Picture	1	Business Person	Adult	Shadow	1	1	Offspring	No	No	No	Yes	Rarely	No	None	Yes	None	No	None	Doesn't have any comment (both shadow and participant)	2011
274	1	Male	1	0	1	Picture	0	Pre-School	Pre-School	Shadow	1	1	Missing	Yes	Missing	Missing	Yes	Daily	No	None	Yes	None	No	None	No	2011
274	1	Male	1	0	1	Picture	0	Pre-School	Secondary	Shadow	1	1	Missing	Yes	Missing	Missing	Yes	Daily	No	None	Yes	None	No	None	No	2011
274	1	Male	1	0	1	Picture	0	Pre-School	Adult	Shadow	1	1	Missing	Yes	Missing	Missing	Yes	Daily	No	None	Yes	None	No	None	No	2011
274	1	Male	1	0	1	Picture	0	Pre-School	Primary	Shadow	1	1	Sibling	No	Yes	Yes	Yes	Daily	No	None	Yes	None	No	None	No	2011
274	1	Male	1	0	1	Picture	0	Pre-School	Primary	Shadow	1	1	Parent	No	Yes	Yes	Yes	Daily	No	None	Yes	None	No	None	No	2011
274	1	Male	1	0	1	Picture	0	Pre-School	Primary	Shadow	1	1	Parent	No	Yes	Yes	Yes	Daily	No	None	Yes	None	No	None	No	2011
274	1	Male	1	0	1	Picture	0	Pre-School	Adult	Shadow	1	1	Other relative	Yes	No	No	Yes	Daily	No	None	Yes	None	No	None	No	2011
275	4	Female	1	1	1	Picture	1	Unemployed	Adult	Participant	0	0	Other relative	Yes	No	No	Yes	Daily	No	None	Yes	None	No	None	999	2011
275	4	Female	1	1	1	Picture	1	Unemployed	Secondary	Participant	0	0	Other relative	No	No	No	Yes	Daily	No	None	Yes	None	No	None	999	2011
275	4	Female	1	1	1	Picture	1	Unemployed	Secondary	Participant	0	0	Other relative	No	No	No	Yes	Daily	No	None	Yes	None	No	None	999	2011
275	4	Female	1	1	1	Picture	1	Unemployed	Adult	Participant	0	0	Other relative	Yes	No	No	Yes	Daily	No	None	Yes	None	No	None	999	2011
275	4	Female	1	1	1	Picture	1	Unemployed	Primary	Participant	0	0	Other relative	No	No	No	Yes	Daily	No	None	Yes	None	No	None	999	2011
275	4	Female	1	1	1	Picture	1	Unemployed	Adult	Participant	0	0	Other relative	No	No	No	Yes	Daily	No	None	Yes	None	No	None	999	2011
275	4	Female	1	1	1	Picture	1	Unemployed	Secondary	Participant	0	0	Other relative	No	No	No	Yes	Daily	No	None	Yes	None	No	None	999	2011
278	1	Female	1	0	1	Picture	0	Pre-School	Adult	Shadow	1	1	Sibling	No	Yes	Yes	Missing	Missing	No	None	Yes	None	No	None	No comment	2011
278	1	Female	1	0	1	Picture	0	Pre-School	Adult	Shadow	1	1	Other relative	No	Yes	Yes	Missing	Missing	No	None	Yes	None	No	None	No comment	2011
278	1	Female	1	0	1	Picture	0	Pre-School	Adult	Shadow	1	1	Other relative	No	Yes	Yes	Missing	Missing	No	None	Yes	None	No	None	No comment	2011
278	1	Female	1	0	1	Picture	0	Pre-School	Adult	Shadow	1	1	Other relative	No	Yes	Yes	Missing	Missing	No	None	Yes	None	No	None	No comment	2011
278	1	Female	1	0	1	Picture	0	Pre-School	Adult	Shadow	1	1	Parent	No	Yes	Yes	Missing	Missing	No	None	Yes	None	No	None	No comment	2011
278	1	Female	1	0	1	Picture	0	Pre-School	Pre-School	Shadow	1	1	Other relative	Yes	Yes	Yes	Missing	Missing	No	None	Yes	None	No	None	No comment	2011
278	1	Female	1	0	1	Picture	0	Pre-School	Adult	Shadow	1	1	Parent	Yes	Yes	Yes	Missing	Missing	No	None	Yes	None	No	None	No comment	2011
278	1	Female	1	0	1	Picture	0	Pre-School	Secondary	Shadow	1	1	Other relative	Yes	Yes	Yes	Missing	Missing	No	None	Yes	None	No	None	No comment	2011
278	1	Female	1	0	1	Picture	0	Pre-School	Adult	Shadow	1	1	Other relative	No	Yes	Yes	Missing	Missing	No	None	Yes	None	No	None	No comment	2011
278	1	Female	1	0	1	Picture	0	Pre-School	Adult	Shadow	1	1	Other relative	No	Yes	Yes	Missing	Missing	No	None	Yes	None	No	None	No comment	2011
282	5	Female	1	0	1	Picture	3	Unemployed	Older	Participant	0	0	Offspring	No	No	No	Yes	Daily	No	None	Yes	None	No	None	999	2012
282	5	Female	1	0	1	Picture	3	Unemployed	Pre-School	Participant	0	0	Offspring	Yes	No	No	Yes	Daily	No	None	Yes	None	No	None	999	2012
282	5	Female	1	0	1	Picture	3	Unemployed	Adult	Participant	0	0	Other relative	No	No	No	Yes	Regularly	No	None	Yes	None	No	None	999	2012
282	5	Female	1	0	1	Picture	3	Unemployed	Primary	Participant	0	0	Other relative	Yes	No	No	Yes	Daily	No	None	Yes	None	No	None	999	2012
282	5	Female	1	0	1	Picture	3	Unemployed	Adult	Participant	0	0	Other relative	No	No	No	Yes	Regularly	No	None	Yes	None	No	None	999	2012
282	5	Female	1	0	1	Picture	3	Unemployed	Secondary	Participant	0	0	Other relative	Yes	No	No	Yes	Daily	No	None	Yes	None	No	None	999	2012
282	5	Female	1	0	1	Picture	3	Unemployed	Older	Participant	0	0	Other relative	No	No	No	Yes	Regularly	No	None	Yes	None	No	None	999	2012
282	5	Female	1	0	1	Picture	3	Unemployed	Primary	Participant	0	0	Other relative	No	No	No	Yes	Daily	No	None	Yes	None	No	None	999	2012
282	5	Female	1	0	1	Picture	3	Unemployed	Primary	Participant	0	0	Other relative	No	No	No	Yes	Daily	No	None	Yes	None	No	None	999	2012
282	5	Female	1	0	1	Picture	3	Unemployed	Adult	Participant	0	0	Other relative	No	No	No	Yes	Daily	No	None	Yes	None	No	None	999	2012
282	5	Female	1	0	1	Picture	3	Unemployed	Primary	Participant	0	0	Other relative	Yes	No	No	Yes	Daily	No	None	Yes	None	No	None	999	2012
282	5	Female	1	0	1	Picture	3	Unemployed	Older	Participant	0	0	Other relative	No	No	No	Yes	Regularly	No	None	Yes	None	No	None	999	2012
282	5	Female	1	0	1	Picture	3	Unemployed	Adult	Participant	0	0	Other relative	Yes	No	No	Yes	Daily	No	None	Yes	None	No	None	999	2012
282	5	Female	1	0	1	Picture	3	Unemployed	Adult	Participant	0	0	Other relative	No	No	No	Yes	Regularly	No	None	Yes	None	No	None	999	2012
282	5	Female	1	0	1	Picture	3	Unemployed	Adult	Participant	0	0	Other relative	No	No	No	Yes	Daily	No	None	Yes	None	No	None	999	2012
282	5	Female	1	0	1	Picture	3	Unemployed	Older	Participant	0	0	Other relative	No	No	No	Yes	Daily	No	None	Yes	None	No	None	999	2012
282	5	Female	1	0	1	Picture	3	Unemployed	Older	Participant	0	0	Other relative	No	No	No	Yes	Daily	No	None	Yes	None	No	None	999	2012
283	2	Female	1	1	1	Picture	0	Unemployed	Secondary	Shadow	1	1	Other relative	Yes	No	No	Yes	Daily	No	None	Yes	None	No	None	999	2011
283	2	Female	1	1	1	Picture	0	Unemployed	Adult	Shadow	1	1	Other relative	Yes	No	No	Yes	Daily	No	None	Yes	None	No	None	999	2011
283	2	Female	1	1	1	Picture	0	Unemployed	Primary	Shadow	1	1	Other relative	No	No	No	Yes	Often	No	None	Yes	None	No	None	999	2011
283	2	Female	1	1	1	Picture	0	Unemployed	Primary	Shadow	1	1	Other relative	Yes	No	No	Yes	Daily	No	None	Yes	None	No	None	999	2011
283	2	Female	1	1	1	Picture	0	Unemployed	Primary	Shadow	1	1	Other relative	No	No	No	Yes	Often	No	None	Yes	None	No	None	999	2011
283	2	Female	1	1	1	Picture	0	Unemployed	Adult	Shadow	1	1	Other relative	Yes	No	No	Yes	Daily	No	None	Yes	None	No	None	999	2011
283	2	Female	1	1	1	Picture	0	Unemployed	Adult	Shadow	1	1	Other relative	No	No	No	Yes	Often	No	None	Yes	None	No	None	999	2011
283	2	Female	1	1	1	Picture	0	Unemployed	Pre-School	Shadow	1	1	Other relative	No	No	No	Yes	Often	No	None	Yes	None	No	None	999	2011
283	2	Female	1	1	1	Picture	0	Unemployed	Pre-School	Shadow	1	1	Parent	No	Yes	Yes	Yes	Daily	No	None	Yes	None	No	None	999	2011
283	2	Female	1	1	1	Picture	0	Unemployed	Primary	Shadow	1	1	Sibling	Yes	No	No	Yes	Daily	No	None	Yes	None	No	None	999	2011
283	2	Female	1	1	1	Picture	0	Unemployed	Pre-School	Shadow	1	1	Other relative	No	No	No	Yes	Daily	No	None	Yes	None	No	None	999	2011
283	2	Female	1	1	1	Picture	0	Unemployed	Adult	Shadow	1	1	Other relative	No	No	No	Yes	Daily	No	None	Yes	None	No	None	999	2011
283	2	Female	1	1	1	Picture	0	Unemployed	Primary	Shadow	1	1	Sibling	No	No	No	Yes	Often	No	None	Yes	None	No	None	999	2011
283	2	Female	1	1	1	Picture	0	Unemployed	Infant	Shadow	1	1	Other relative	No	No	No	Yes	Daily	No	None	Yes	None	No	None	999	2011
283	2	Female	1	1	1	Picture	0	Unemployed	Secondary	Shadow	1	1	Other relative	No	No	No	Yes	Daily	No	None	Yes	None	No	None	999	2011
283	2	Female	1	1	1	Picture	0	Unemployed	Adult	Shadow	1	1	Other relative	Yes	No	No	Yes	Daily	No	None	Yes	None	No	None	999	2011
283	2	Female	1	1	1	Picture	0	Unemployed	Adult	Shadow	1	1	Parent	No	Yes	Yes	Yes	Daily	No	None	Yes	None	No	None	999	2011
283	2	Female	1	1	1	Picture	0	Unemployed	Pre-School	Shadow	1	1	Other relative	No	No	No	Yes	Often	No	None	Yes	None	No	None	999	2011
284	4	Female	1	0	0	Picture	1	Casual Laborour	Adult	Shadow	1	1	Missing	No	Missing	Missing	Yes	Daily	No	None	Yes	None	Yes	999	No comment	2011
284	4	Female	1	0	0	Picture	1	Casual Laborour	Adult	Shadow	1	1	Missing	No	Missing	Missing	Yes	Daily	No	None	Yes	None	Yes	999	No comment	2011
284	4	Female	1	0	0	Picture	1	Casual Laborour	Pre-School	Shadow	1	1	Missing	No	Missing	Missing	Yes	Daily	No	None	Yes	None	Yes	999	No comment	2011
284	4	Female	1	0	0	Picture	1	Casual Laborour	Older	Shadow	1	1	Missing	No	Missing	Missing	Yes	Daily	No	None	Yes	None	Yes	999	No comment	2011
287	5	Male	1	1	0	Picture	2	Casual Laborour	Pre-School	Shadow	1	1	Offspring	No	No	No	Yes	Daily	No	None	Yes	None	No	None	No comment.	2011
287	5	Male	1	1	0	Picture	2	Casual Laborour	Primary	Shadow	1	1	Other relative	Yes	No	No	Yes	Daily	No	None	Yes	None	No	None	No comment.	2011
287	5	Male	1	1	0	Picture	2	Casual Laborour	Primary	Shadow	1	1	Other relative	No	No	No	Yes	Daily	No	None	Yes	None	No	None	No comment.	2011
287	5	Male	1	1	0	Picture	2	Casual Laborour	Pre-School	Shadow	1	1	Offspring	Yes	No	No	Yes	Daily	No	None	Yes	None	No	None	No comment.	2011
287	5	Male	1	1	0	Picture	2	Casual Laborour	Primary	Shadow	1	1	Other relative	No	No	No	Yes	Daily	No	None	Yes	None	No	None	No comment.	2011
287	5	Male	1	1	0	Picture	2	Casual Laborour	Adult	Shadow	1	1	Other relative	No	No	No	Yes	Daily	No	None	Yes	None	No	None	No comment.	2011
287	5	Male	1	1	0	Picture	2	Casual Laborour	Pre-School	Shadow	1	1	Other relative	No	No	No	Yes	Daily	No	None	Yes	None	No	None	No comment.	2011
287	5	Male	1	1	0	Picture	2	Casual Laborour	Secondary	Shadow	1	1	Other relative	Yes	No	No	Yes	Daily	No	None	Yes	None	No	None	No comment.	2011
287	5	Male	1	1	0	Picture	2	Casual Laborour	Pre-School	Shadow	1	1	Other relative	No	No	No	Yes	Daily	No	None	Yes	None	No	None	No comment.	2011
287	5	Male	1	1	0	Picture	2	Casual Laborour	Adult	Shadow	1	1	Offspring	No	No	No	Yes	Daily	No	None	Yes	None	No	None	No comment.	2011
287	5	Male	1	1	0	Picture	2	Casual Laborour	Secondary	Shadow	1	1	Other relative	No	No	No	Yes	Daily	No	None	Yes	None	No	None	No comment.	2011
287	5	Male	1	1	0	Picture	2	Casual Laborour	Primary	Shadow	1	1	Other relative	Yes	No	No	Yes	Daily	No	None	Yes	None	No	None	No comment.	2011
287	5	Male	1	1	0	Picture	2	Casual Laborour	Adult	Shadow	1	1	Other relative	No	No	No	Yes	Daily	No	None	Yes	None	No	None	No comment.	2011
289	6	Male	1	1	1	Picture	0	Unemployed	Primary	Shadow	1	1	Other relative	No	No	No	Yes	Daily	No	None	Yes	None	No	None	No comment	2011
289	6	Male	1	1	1	Picture	0	Unemployed	Primary	Shadow	1	1	Other relative	No	No	No	Yes	Daily	No	None	Yes	None	No	None	No comment	2011
289	6	Male	1	1	1	Picture	0	Unemployed	Adult	Shadow	1	1	Other relative	No	No	No	Yes	Daily	No	None	Yes	None	No	None	No comment	2011
289	6	Male	1	1	1	Picture	0	Unemployed	Pre-School	Shadow	1	1	Spouse	No	Yes	Yes	Yes	Daily	No	None	Yes	None	No	None	No comment	2011
289	6	Male	1	1	1	Picture	0	Unemployed	Adult	Shadow	1	1	Other relative	No	No	No	Yes	Daily	No	None	Yes	None	No	None	No comment	2011
289	6	Male	1	1	1	Picture	0	Unemployed	Adult	Shadow	1	1	Other relative	No	No	No	Yes	Daily	No	None	Yes	None	No	None	No comment	2011
289	6	Male	1	1	1	Picture	0	Unemployed	Adult	Shadow	1	1	Other relative	No	Yes	No	Yes	Daily	No	None	Yes	None	No	None	No comment	2011
289	6	Male	1	1	1	Picture	0	Unemployed	Adult	Shadow	1	1	Offspring	No	No	No	Yes	Daily	No	None	Yes	None	No	None	No comment	2011
289	6	Male	1	1	1	Picture	0	Unemployed	Adult	Shadow	1	1	Other relative	No	No	No	Yes	Daily	No	None	Yes	None	No	None	No comment	2011
289	6	Male	1	1	1	Picture	0	Unemployed	Adult	Shadow	1	1	Other relative	No	No	No	Yes	Daily	No	None	Yes	None	No	None	No comment	2011
289	6	Male	1	1	1	Picture	0	Unemployed	Older	Shadow	1	1	Other relative	Yes	No	No	Yes	Daily	No	None	Yes	None	No	None	No comment	2011
289	6	Male	1	1	1	Picture	0	Unemployed	Adult	Shadow	1	1	Offspring	No	No	No	Yes	Daily	No	None	Yes	None	No	None	No comment	2011
289	6	Male	1	1	1	Picture	0	Unemployed	Older	Shadow	1	1	Other relative	No	No	No	Yes	Daily	No	None	Yes	None	No	None	No comment	2011
293	5	Female	1	0	1	Picture	4	Missing	Adult	Participant	0	0	Other relative	Yes	No	No	Yes	Daily	No	None	Yes	None	No	None	No	2011
293	5	Female	1	0	1	Picture	4	Missing	Adult	Participant	0	0	Offspring	No	No	No	Yes	Daily	No	None	Yes	None	No	None	No	2011
293	5	Female	1	0	1	Picture	4	Missing	Adult	Participant	0	0	Other relative	No	No	No	Yes	Daily	No	None	Yes	None	No	None	No	2011
293	5	Female	1	0	1	Picture	4	Missing	Infant	Participant	0	0	Other relative	Yes	No	No	Yes	Daily	No	None	Yes	None	No	None	No	2011
293	5	Female	1	0	1	Picture	4	Missing	Primary	Participant	0	0	Other relative	Yes	No	No	Yes	Daily	No	None	Yes	None	No	None	No	2011
293	5	Female	1	0	1	Picture	4	Missing	Adult	Participant	0	0	Other relative	No	No	No	Yes	Daily	No	None	Yes	None	No	None	No	2011
293	5	Female	1	0	1	Picture	4	Missing	Pre-School	Participant	0	0	Offspring	No	Yes	Yes	Yes	Daily	No	None	Yes	None	No	None	No	2011
293	5	Female	1	0	1	Picture	4	Missing	Adult	Participant	0	0	Other relative	No	No	No	Yes	Daily	No	None	Yes	None	No	None	No	2011
293	5	Female	1	0	1	Picture	4	Missing	Pre-School	Participant	0	0	Offspring	Yes	No	No	Yes	Daily	No	None	Yes	None	No	None	No	2011
293	5	Female	1	0	1	Picture	4	Missing	Pre-School	Participant	0	0	Other relative	No	No	No	Yes	Daily	No	None	Yes	None	No	None	No	2011
293	5	Female	1	0	1	Picture	4	Missing	Adult	Participant	0	0	Spouse	No	Yes	Yes	Yes	Daily	No	None	Yes	None	No	None	No	2011
293	5	Female	1	0	1	Picture	4	Missing	Primary	Participant	0	0	Other relative	No	No	No	Yes	Daily	No	None	Yes	None	No	None	No	2011
293	5	Female	1	0	1	Picture	4	Missing	Pre-School	Participant	0	0	Other relative	No	No	No	Yes	Daily	No	None	Yes	None	No	None	No	2011
293	5	Female	1	0	1	Picture	4	Missing	Secondary	Participant	0	0	Other relative	No	No	No	Yes	Daily	No	None	Yes	None	No	None	No	2011
293	5	Female	1	0	1	Picture	4	Missing	Primary	Participant	0	0	Other relative	Yes	No	No	Yes	Daily	No	None	Yes	None	No	None	No	2011
297	1	Female	1	1	1	Picture	0	Pre-School	Adult	Shadow	1	1	Sibling	No	No	No	Missing	Rarely	No	None	No	At a particular time the shadow left the homestead and when he came back did not ask the mother of any contacts made when he was away in order to record.	No	None	Except the above issue, he had no comment	2011
297	1	Female	1	1	1	Picture	0	Pre-School	Adult	Shadow	1	1	Sibling	No	No	No	Missing	Often	No	None	No	At a particular time the shadow left the homestead and when he came back did not ask the mother of any contacts made when he was away in order to record.	No	None	Except the above issue, he had no comment	2011
297	1	Female	1	1	1	Picture	0	Pre-School	Older	Shadow	1	1	Sibling	No	No	No	Missing	Often	No	None	No	At a particular time the shadow left the homestead and when he came back did not ask the mother of any contacts made when he was away in order to record.	No	None	Except the above issue, he had no comment	2011
297	1	Female	1	1	1	Picture	0	Pre-School	Primary	Shadow	1	1	Sibling	Yes	No	No	Yes	Daily	No	None	No	At a particular time the shadow left the homestead and when he came back did not ask the mother of any contacts made when he was away in order to record.	No	None	Except the above issue, he had no comment	2011
297	1	Female	1	1	1	Picture	0	Pre-School	Secondary	Shadow	1	1	Sibling	Yes	No	No	Yes	Daily	No	None	No	At a particular time the shadow left the homestead and when he came back did not ask the mother of any contacts made when he was away in order to record.	No	None	Except the above issue, he had no comment	2011
297	1	Female	1	1	1	Picture	0	Pre-School	Adult	Shadow	1	1	Sibling	No	No	No	Missing	Often	No	None	No	At a particular time the shadow left the homestead and when he came back did not ask the mother of any contacts made when he was away in order to record.	No	None	Except the above issue, he had no comment	2011
297	1	Female	1	1	1	Picture	0	Pre-School	Primary	Shadow	1	1	Sibling	Yes	No	No	Yes	Daily	No	None	No	At a particular time the shadow left the homestead and when he came back did not ask the mother of any contacts made when he was away in order to record.	No	None	Except the above issue, he had no comment	2011
297	1	Female	1	1	1	Picture	0	Pre-School	Primary	Shadow	1	1	Parent	Yes	Yes	Yes	Yes	Daily	No	None	No	At a particular time the shadow left the homestead and when he came back did not ask the mother of any contacts made when he was away in order to record.	No	None	Except the above issue, he had no comment	2011
297	1	Female	1	1	1	Picture	0	Pre-School	Primary	Shadow	1	1	Sibling	Yes	No	No	Yes	Daily	No	None	No	At a particular time the shadow left the homestead and when he came back did not ask the mother of any contacts made when he was away in order to record.	No	None	Except the above issue, he had no comment	2011
297	1	Female	1	1	1	Picture	0	Pre-School	Adult	Shadow	1	1	Sibling	Yes	No	No	Yes	Daily	No	None	No	At a particular time the shadow left the homestead and when he came back did not ask the mother of any contacts made when he was away in order to record.	No	None	Except the above issue, he had no comment	2011
297	1	Female	1	1	1	Picture	0	Pre-School	Adult	Shadow	1	1	Parent	Yes	Yes	Yes	Yes	Daily	No	None	No	At a particular time the shadow left the homestead and when he came back did not ask the mother of any contacts made when he was away in order to record.	No	None	Except the above issue, he had no comment	2011
297	1	Female	1	1	1	Picture	0	Pre-School	Primary	Shadow	1	1	Sibling	Yes	No	No	Yes	Daily	No	None	No	At a particular time the shadow left the homestead and when he came back did not ask the mother of any contacts made when he was away in order to record.	No	None	Except the above issue, he had no comment	2011
300	5	Female	1	0	1	Picture	2	Business Person	Pre-School	Participant	0	0	Other relative	No	Yes	No	Yes	Daily	No	none	Yes	none	No	none	none	2011
300	5	Female	1	0	1	Picture	2	Business Person	Adult	Participant	0	0	Spouse	No	Yes	Yes	Yes	Daily	No	none	Yes	none	No	none	none	2011
300	5	Female	1	0	1	Picture	2	Business Person	Infant	Participant	0	0	Other relative	No	Yes	No	Yes	Daily	No	none	Yes	none	No	none	none	2011
300	5	Female	1	0	1	Picture	2	Business Person	Pre-School	Participant	0	0	Other relative	No	Yes	No	Yes	Daily	No	none	Yes	none	No	none	none	2011
300	5	Female	1	0	1	Picture	2	Business Person	Adult	Participant	0	0	Offspring	No	Yes	No	Missing	Missing	No	none	Yes	none	No	none	none	2011
300	5	Female	1	0	1	Picture	2	Business Person	Primary	Participant	0	0	Other relative	Yes	Yes	No	Yes	Daily	No	none	Yes	none	No	none	none	2011
300	5	Female	1	0	1	Picture	2	Business Person	Primary	Participant	0	0	Other relative	No	Yes	No	Yes	Daily	No	none	Yes	none	No	none	none	2011
300	5	Female	1	0	1	Picture	2	Business Person	Adult	Participant	0	0	Other relative	No	Yes	No	Yes	Daily	No	none	Yes	none	No	none	none	2011
300	5	Female	1	0	1	Picture	2	Business Person	Primary	Participant	0	0	Other relative	Yes	Yes	No	Yes	Daily	No	none	Yes	none	No	none	none	2011
300	5	Female	1	0	1	Picture	2	Business Person	Pre-School	Participant	0	0	Other relative	Yes	Yes	No	Yes	Daily	No	none	Yes	none	No	none	none	2011
300	5	Female	1	0	1	Picture	2	Business Person	Adult	Participant	0	0	Offspring	No	No	No	Yes	Daily	No	none	Yes	none	No	none	none	2011
300	5	Female	1	0	1	Picture	2	Business Person	Adult	Participant	0	0	Offspring	No	No	No	Yes	Daily	No	none	Yes	none	No	none	none	2011
300	5	Female	1	0	1	Picture	2	Business Person	Primary	Participant	0	0	Other relative	Yes	Yes	No	Yes	Daily	No	none	Yes	none	No	none	none	2011
300	5	Female	1	0	1	Picture	2	Business Person	Primary	Participant	0	0	Other relative	No	Yes	No	Missing	Missing	No	none	Yes	none	No	none	none	2011
300	5	Female	1	0	1	Picture	2	Business Person	Primary	Participant	0	0	Other relative	Yes	Yes	No	Yes	Daily	No	none	Yes	none	No	none	none	2011
300	5	Female	1	0	1	Picture	2	Business Person	Adult	Participant	0	0	Other relative	No	Yes	No	Missing	Missing	No	none	Yes	none	No	none	none	2011
301	4	Female	1	1	0	Picture	3	Student	Primary	Participant	0	0	Sibling	No	No	No	Yes	Daily	No	None	Yes	None	No	None	999	2011
301	4	Female	1	1	0	Picture	3	Student	Secondary	Participant	0	0	Parent	No	No	No	Yes	Daily	No	None	Yes	None	No	None	999	2011
301	4	Female	1	1	0	Picture	3	Student	Adult	Participant	0	0	Sibling	No	No	No	Yes	Daily	No	None	Yes	None	No	None	999	2011
301	4	Female	1	1	0	Picture	3	Student	Adult	Participant	0	0	Sibling	No	No	No	Yes	Daily	No	None	Yes	None	No	None	999	2011
301	4	Female	1	1	0	Picture	3	Student	Adult	Participant	0	0	Parent	No	No	No	Yes	Daily	No	None	Yes	None	No	None	999	2011
301	4	Female	1	1	0	Picture	3	Student	Secondary	Participant	0	0	Sibling	No	No	No	Yes	Daily	No	None	Yes	None	No	None	999	2011
301	4	Female	1	1	0	Picture	3	Student	Secondary	Participant	0	0	Sibling	No	No	No	Yes	Daily	No	None	Yes	None	No	None	999	2011
301	4	Female	1	1	0	Picture	3	Student	Secondary	Participant	0	0	Sibling	No	No	No	Yes	Daily	No	None	Yes	None	No	None	999	2011
301	4	Female	1	1	0	Picture	3	Student	Adult	Participant	0	0	Sibling	No	No	No	Yes	Daily	No	None	Yes	None	No	None	999	2011
301	4	Female	1	1	0	Picture	3	Student	Secondary	Participant	0	0	Sibling	No	No	No	Yes	Daily	No	None	Yes	None	No	None	999	2011
301	4	Female	1	1	0	Picture	3	Student	Adult	Participant	0	0	Sibling	No	No	No	Yes	Daily	No	None	Yes	None	No	None	999	2011
301	4	Female	1	1	0	Picture	3	Student	Secondary	Participant	0	0	Sibling	No	No	No	Yes	Daily	No	None	Yes	None	No	None	999	2011
301	4	Female	1	1	0	Picture	3	Student	Older	Participant	0	0	Sibling	Yes	No	No	Yes	Daily	No	None	Yes	None	No	None	999	2011
301	4	Female	1	1	0	Picture	3	Student	Secondary	Participant	0	0	Sibling	No	No	No	Yes	Daily	No	None	Yes	None	No	None	999	2011
301	4	Female	1	1	0	Picture	3	Student	Secondary	Participant	0	0	Sibling	No	No	No	Yes	Daily	No	None	Yes	None	No	None	999	2011
301	4	Female	1	1	0	Picture	3	Student	Adult	Participant	0	0	Sibling	No	No	No	Yes	Daily	No	None	Yes	None	No	None	999	2011
301	4	Female	1	1	0	Picture	3	Student	Adult	Participant	0	0	Sibling	No	No	No	Yes	Daily	No	None	Yes	None	No	None	999	2011
301	4	Female	1	1	0	Picture	3	Student	Adult	Participant	0	0	Sibling	No	No	No	Yes	Daily	No	None	Yes	None	No	None	999	2011
301	4	Female	1	1	0	Picture	3	Student	Adult	Participant	0	0	Sibling	No	No	No	Yes	Daily	No	None	Yes	None	No	None	999	2011
301	4	Female	1	1	0	Picture	3	Student	Secondary	Participant	0	0	Sibling	No	No	No	Yes	Daily	No	None	Yes	None	No	None	999	2011
301	4	Female	1	1	0	Picture	3	Student	Adult	Participant	0	0	Sibling	Yes	No	No	Yes	Daily	No	None	Yes	None	No	None	999	2011
301	4	Female	1	1	0	Picture	3	Student	Primary	Participant	0	0	Sibling	No	No	No	Yes	Daily	No	None	Yes	None	No	None	999	2011
301	4	Female	1	1	0	Picture	3	Student	Secondary	Participant	0	0	Sibling	No	No	No	Yes	Daily	No	None	Yes	None	No	None	999	2011
301	4	Female	1	1	0	Picture	3	Student	Secondary	Participant	0	0	Sibling	No	No	No	Yes	Daily	No	None	Yes	None	No	None	999	2011
301	4	Female	1	1	0	Picture	3	Student	Primary	Participant	0	0	Sibling	No	No	No	Yes	Daily	No	None	Yes	None	No	None	999	2011
301	4	Female	1	1	0	Picture	3	Student	Secondary	Participant	0	0	Sibling	No	No	No	Yes	Daily	No	None	Yes	None	No	None	999	2011
301	4	Female	1	1	0	Picture	3	Student	Older	Participant	0	0	Sibling	Yes	No	No	Yes	Daily	No	None	Yes	None	No	None	999	2011
301	4	Female	1	1	0	Picture	3	Student	Adult	Participant	0	0	Sibling	No	No	No	Yes	Daily	No	None	Yes	None	No	None	999	2011
301	4	Female	1	1	0	Picture	3	Student	Adult	Participant	0	0	Sibling	No	No	No	Yes	Daily	No	None	Yes	None	No	None	999	2011
301	4	Female	1	1	0	Picture	3	Student	Pre-School	Participant	0	0	Sibling	No	No	No	Yes	Daily	No	None	Yes	None	No	None	999	2011
301	4	Female	1	1	0	Picture	3	Student	Secondary	Participant	0	0	Sibling	No	No	No	Yes	Daily	No	None	Yes	None	No	None	999	2011
301	4	Female	1	1	0	Picture	3	Student	Adult	Participant	0	0	Sibling	No	No	No	Yes	Daily	No	None	Yes	None	No	None	999	2011
301	4	Female	1	1	0	Picture	3	Student	Adult	Participant	0	0	Sibling	Yes	No	No	Yes	Daily	No	None	Yes	None	No	None	999	2011
301	4	Female	1	1	0	Picture	3	Student	Secondary	Participant	0	0	Sibling	No	No	No	Yes	Daily	No	None	Yes	None	No	None	999	2011
303	4	Male	1	0	1	Picture	2	Student	Pre-School	Participant	0	0	Sibling	Yes	No	No	Yes	Daily	No	None	Yes	None	No	None	No	2011
303	4	Male	1	0	1	Picture	2	Student	Secondary	Participant	0	0	Parent	No	No	No	Yes	Daily	No	None	Yes	None	No	None	No	2011
303	4	Male	1	0	1	Picture	2	Student	Primary	Participant	0	0	Sibling	No	No	No	Yes	Daily	No	None	Yes	None	No	None	No	2011
303	4	Male	1	0	1	Picture	2	Student	Adult	Participant	0	0	Sibling	No	No	No	Yes	Daily	No	None	Yes	None	No	None	No	2011
303	4	Male	1	0	1	Picture	2	Student	Adult	Participant	0	0	Sibling	No	No	No	Yes	Daily	No	None	Yes	None	No	None	No	2011
303	4	Male	1	0	1	Picture	2	Student	Adult	Participant	0	0	Sibling	No	No	No	Yes	Daily	No	None	Yes	None	No	None	No	2011
303	4	Male	1	0	1	Picture	2	Student	Secondary	Participant	0	0	Other relative	No	No	No	Yes	Daily	No	None	Yes	None	No	None	No	2011
303	4	Male	1	0	1	Picture	2	Student	Secondary	Participant	0	0	Sibling	No	No	No	Yes	Daily	No	None	Yes	None	No	None	No	2011
303	4	Male	1	0	1	Picture	2	Student	Secondary	Participant	0	0	Parent	No	No	No	Yes	Daily	No	None	Yes	None	No	None	No	2011
304	5	Female	1	1	1	Picture	0	Unemployed	Pre-School	Shadow	1	1	Other relative	No	Yes	Yes	Yes	Daily	No	None	Yes	None	No	None	999	2011
304	5	Female	1	1	1	Picture	0	Unemployed	Adult	Shadow	1	1	Other relative	Yes	Yes	Yes	Yes	Daily	No	None	Yes	None	No	None	999	2011
304	5	Female	1	1	1	Picture	0	Unemployed	Adult	Shadow	1	1	Offspring	Yes	Yes	Yes	Yes	Daily	No	None	Yes	None	No	None	999	2011
304	5	Female	1	1	1	Picture	0	Unemployed	Adult	Shadow	1	1	Other relative	No	Yes	Yes	Yes	Daily	No	None	Yes	None	No	None	999	2011
304	5	Female	1	1	1	Picture	0	Unemployed	Adult	Shadow	1	1	Other relative	No	Yes	Yes	Yes	Daily	No	None	Yes	None	No	None	999	2011
304	5	Female	1	1	1	Picture	0	Unemployed	Adult	Shadow	1	1	Other relative	No	Yes	Yes	Yes	Daily	No	None	Yes	None	No	None	999	2011
304	5	Female	1	1	1	Picture	0	Unemployed	Adult	Shadow	1	1	Other relative	No	Yes	Yes	Yes	Daily	No	None	Yes	None	No	None	999	2011
304	5	Female	1	1	1	Picture	0	Unemployed	Adult	Shadow	1	1	Other relative	Yes	Yes	Yes	Yes	Daily	No	None	Yes	None	No	None	999	2011
304	5	Female	1	1	1	Picture	0	Unemployed	Pre-School	Shadow	1	1	Other relative	Yes	Yes	Yes	Yes	Daily	No	None	Yes	None	No	None	999	2011
304	5	Female	1	1	1	Picture	0	Unemployed	Adult	Shadow	1	1	Other relative	Yes	Yes	Yes	Yes	Daily	No	None	Yes	None	No	None	999	2011
304	5	Female	1	1	1	Picture	0	Unemployed	Primary	Shadow	1	1	Other relative	No	Yes	Yes	Yes	Daily	No	None	Yes	None	No	None	999	2011
304	5	Female	1	1	1	Picture	0	Unemployed	Adult	Shadow	1	1	Other relative	No	Yes	Yes	Yes	Daily	No	None	Yes	None	No	None	999	2011
304	5	Female	1	1	1	Picture	0	Unemployed	Adult	Shadow	1	1	Offspring	Yes	No	No	Yes	Daily	No	None	Yes	None	No	None	999	2011
304	5	Female	1	1	1	Picture	0	Unemployed	Adult	Shadow	1	1	Offspring	No	No	No	Yes	Daily	No	None	Yes	None	No	None	999	2011
304	5	Female	1	1	1	Picture	0	Unemployed	Primary	Shadow	1	1	Other relative	Yes	Yes	Yes	Yes	Daily	No	None	Yes	None	No	None	999	2011
304	5	Female	1	1	1	Picture	0	Unemployed	Adult	Shadow	1	1	Other relative	No	Yes	Yes	Yes	Daily	No	None	Yes	None	No	None	999	2011
304	5	Female	1	1	1	Picture	0	Unemployed	Secondary	Shadow	1	1	Other relative	No	Yes	Yes	Yes	Daily	No	None	Yes	None	No	None	999	2011
304	5	Female	1	1	1	Picture	0	Unemployed	Adult	Shadow	1	1	Other relative	No	Yes	Yes	Yes	Daily	No	None	Yes	None	No	None	999	2011
304	5	Female	1	1	1	Picture	0	Unemployed	Pre-School	Shadow	1	1	Offspring	Yes	No	No	Yes	Daily	No	None	Yes	None	No	None	999	2011
304	5	Female	1	1	1	Picture	0	Unemployed	Adult	Shadow	1	1	Other relative	No	Yes	Yes	Yes	Daily	No	None	Yes	None	No	None	999	2011
304	5	Female	1	1	1	Picture	0	Unemployed	Adult	Shadow	1	1	Other relative	Yes	Yes	Yes	Yes	Daily	No	None	Yes	None	No	None	999	2011
304	5	Female	1	1	1	Picture	0	Unemployed	Adult	Shadow	1	1	Other relative	No	Yes	Yes	Yes	Daily	No	None	Yes	None	No	None	999	2011
304	5	Female	1	1	1	Picture	0	Unemployed	Infant	Shadow	1	1	Other relative	Yes	Yes	Yes	Yes	Daily	No	None	Yes	None	No	None	999	2011
304	5	Female	1	1	1	Picture	0	Unemployed	Primary	Shadow	1	1	Other relative	No	Yes	Yes	Yes	Daily	No	None	Yes	None	No	None	999	2011
304	5	Female	1	1	1	Picture	0	Unemployed	Primary	Shadow	1	1	Other relative	No	Yes	Yes	Yes	Daily	No	None	Yes	None	No	None	999	2011
304	5	Female	1	1	1	Picture	0	Unemployed	Pre-School	Shadow	1	1	Other relative	No	Yes	Yes	Yes	Daily	No	None	Yes	None	No	None	999	2011
304	5	Female	1	1	1	Picture	0	Unemployed	Secondary	Shadow	1	1	Other relative	Yes	Yes	Yes	Yes	Daily	No	None	Yes	None	No	None	999	2011
305	5	Female	1	1	1	Picture	1	Other	Adult	Participant	0	0	Offspring	No	No	No	Yes	Daily	No	None	Yes	None	No	None	999	2011
305	5	Female	1	1	1	Picture	1	Other	Infant	Participant	0	0	Offspring	No	No	No	Yes	Daily	No	None	Yes	None	No	None	999	2011
305	5	Female	1	1	1	Picture	1	Other	Pre-School	Participant	0	0	Offspring	Yes	No	No	Yes	Daily	No	None	Yes	None	No	None	999	2011
305	5	Female	1	1	1	Picture	1	Other	Secondary	Participant	0	0	Offspring	Yes	No	No	Yes	Daily	No	None	Yes	None	No	None	999	2011
305	5	Female	1	1	1	Picture	1	Other	Adult	Participant	0	0	Offspring	No	No	No	Yes	Daily	No	None	Yes	None	No	None	999	2011
305	5	Female	1	1	1	Picture	1	Other	Adult	Participant	0	0	Spouse	No	No	No	Yes	Daily	No	None	Yes	None	No	None	999	2011
305	5	Female	1	1	1	Picture	1	Other	Adult	Participant	0	0	Offspring	No	No	No	Yes	Daily	No	None	Yes	None	No	None	999	2011
305	5	Female	1	1	1	Picture	1	Other	Adult	Participant	0	0	Offspring	No	No	No	Yes	Daily	No	None	Yes	None	No	None	999	2011
305	5	Female	1	1	1	Picture	1	Other	Adult	Participant	0	0	Offspring	No	No	No	Yes	Daily	No	None	Yes	None	No	None	999	2011
305	5	Female	1	1	1	Picture	1	Other	Adult	Participant	0	0	Offspring	No	No	No	Yes	Daily	No	None	Yes	None	No	None	999	2011
305	5	Female	1	1	1	Picture	1	Other	Adult	Participant	0	0	Offspring	No	No	No	Yes	Daily	No	None	Yes	None	No	None	999	2011
305	5	Female	1	1	1	Picture	1	Other	Adult	Participant	0	0	Offspring	No	No	No	Yes	Daily	No	None	Yes	None	No	None	999	2011
308	3	Female	1	1	1	Picture	2	Student	Pre-School	Participant	0	0	Sibling	Yes	No	No	Yes	Daily	No	none	Yes	none	No	none	no	2011
308	3	Female	1	1	1	Picture	2	Student	Pre-School	Participant	0	0	Sibling	Yes	No	No	Yes	Daily	No	none	Yes	none	No	none	no	2011
308	3	Female	1	1	1	Picture	2	Student	Pre-School	Participant	0	0	Other relative	Yes	Yes	No	Yes	Daily	No	none	Yes	none	No	none	no	2011
310	4	Male	1	0	0	Picture	3	Unemployed	Secondary	Participant	0	0	Sibling	No	No	No	Yes	Regularly	Missing	I recorded all the people that I greeted including the ones that I did not make physical contact with.	Yes	None	No	None	No	2012
310	4	Male	1	0	0	Picture	3	Unemployed	Older	Participant	0	0	Sibling	No	No	No	Yes	Often	Missing	I recorded all the people that I greeted including the ones that I did not make physical contact with.	Yes	None	No	None	No	2012
310	4	Male	1	0	0	Picture	3	Unemployed	Secondary	Participant	0	0	Sibling	No	No	No	Yes	Regularly	Missing	I recorded all the people that I greeted including the ones that I did not make physical contact with.	Yes	None	No	None	No	2012
310	4	Male	1	0	0	Picture	3	Unemployed	Primary	Participant	0	0	Sibling	No	No	No	Yes	Often	Missing	I recorded all the people that I greeted including the ones that I did not make physical contact with.	Yes	None	No	None	No	2012
310	4	Male	1	0	0	Picture	3	Unemployed	Older	Participant	0	0	Sibling	No	No	No	Yes	Regularly	Missing	I recorded all the people that I greeted including the ones that I did not make physical contact with.	Yes	None	No	None	No	2012
310	4	Male	1	0	0	Picture	3	Unemployed	Adult	Participant	0	0	Sibling	No	No	No	Yes	Rarely	Missing	I recorded all the people that I greeted including the ones that I did not make physical contact with.	Yes	None	No	None	No	2012
310	4	Male	1	0	0	Picture	3	Unemployed	Secondary	Participant	0	0	Sibling	No	No	No	Yes	Regularly	Missing	I recorded all the people that I greeted including the ones that I did not make physical contact with.	Yes	None	No	None	No	2012
310	4	Male	1	0	0	Picture	3	Unemployed	Secondary	Participant	0	0	Sibling	No	No	No	No	Missing	Missing	I recorded all the people that I greeted including the ones that I did not make physical contact with.	Yes	None	No	None	No	2012
310	4	Male	1	0	0	Picture	3	Unemployed	Primary	Participant	0	0	Sibling	No	No	No	Yes	Regularly	Missing	I recorded all the people that I greeted including the ones that I did not make physical contact with.	Yes	None	No	None	No	2012
310	4	Male	1	0	0	Picture	3	Unemployed	Adult	Participant	0	0	Sibling	No	No	No	No	Missing	Missing	I recorded all the people that I greeted including the ones that I did not make physical contact with.	Yes	None	No	None	No	2012
310	4	Male	1	0	0	Picture	3	Unemployed	Adult	Participant	0	0	Sibling	No	No	No	Yes	Regularly	Missing	I recorded all the people that I greeted including the ones that I did not make physical contact with.	Yes	None	No	None	No	2012
310	4	Male	1	0	0	Picture	3	Unemployed	Adult	Participant	0	0	Sibling	No	No	No	Yes	Regularly	Missing	I recorded all the people that I greeted including the ones that I did not make physical contact with.	Yes	None	No	None	No	2012
310	4	Male	1	0	0	Picture	3	Unemployed	Primary	Participant	0	0	Sibling	No	No	No	Yes	Regularly	Missing	I recorded all the people that I greeted including the ones that I did not make physical contact with.	Yes	None	No	None	No	2012
310	4	Male	1	0	0	Picture	3	Unemployed	Adult	Participant	0	0	Sibling	No	No	No	Yes	Regularly	Missing	I recorded all the people that I greeted including the ones that I did not make physical contact with.	Yes	None	No	None	No	2012
310	4	Male	1	0	0	Picture	3	Unemployed	Older	Participant	0	0	Sibling	No	No	No	Yes	Regularly	Missing	I recorded all the people that I greeted including the ones that I did not make physical contact with.	Yes	None	No	None	No	2012
310	4	Male	1	0	0	Picture	3	Unemployed	Secondary	Participant	0	0	Sibling	No	No	No	Yes	Regularly	Missing	I recorded all the people that I greeted including the ones that I did not make physical contact with.	Yes	None	No	None	No	2012
310	4	Male	1	0	0	Picture	3	Unemployed	Older	Participant	0	0	Parent	No	No	No	Yes	Regularly	Missing	I recorded all the people that I greeted including the ones that I did not make physical contact with.	Yes	None	No	None	No	2012
311	3	Female	1	1	1	Picture	3	Student	Secondary	Participant	0	0	Other relative	No	No	No	Yes	Daily	No	none	Yes	none	No	none	no	2011
311	3	Female	1	1	1	Picture	3	Student	Adult	Participant	0	0	Other relative	Yes	No	No	Yes	Daily	No	none	Yes	none	No	none	no	2011
311	3	Female	1	1	1	Picture	3	Student	Primary	Participant	0	0	Parent	Yes	Yes	Yes	Yes	Daily	No	none	Yes	none	No	none	no	2011
311	3	Female	1	1	1	Picture	3	Student	Older	Participant	0	0	Sibling	Yes	Yes	Yes	Yes	Daily	No	none	Yes	none	No	none	no	2011
311	3	Female	1	1	1	Picture	3	Student	Secondary	Participant	0	0	Other relative	No	No	No	Yes	Daily	No	none	Yes	none	No	none	no	2011
311	3	Female	1	1	1	Picture	3	Student	Primary	Participant	0	0	Other relative	Yes	No	No	Yes	Daily	No	none	Yes	none	No	none	no	2011
311	3	Female	1	1	1	Picture	3	Student	Primary	Participant	0	0	Other relative	No	No	No	Yes	Daily	No	none	Yes	none	No	none	no	2011
311	3	Female	1	1	1	Picture	3	Student	Adult	Participant	0	0	Other relative	No	No	No	Yes	Regularly	No	none	Yes	none	No	none	no	2011
311	3	Female	1	1	1	Picture	3	Student	Secondary	Participant	0	0	Other relative	No	No	No	Yes	Daily	No	none	Yes	none	No	none	no	2011
314	5	Female	1	1	1	Text	0	Agriculture/Fishing	Adult	Shadow	1	1	Offspring	No	No	No	Yes	Regularly	No	None	Yes	None	No	None	No	2011
314	5	Female	1	1	1	Text	0	Agriculture/Fishing	Adult	Shadow	1	1	Offspring	No	No	No	Yes	Often	No	None	Yes	None	No	None	No	2011
314	5	Female	1	1	1	Text	0	Agriculture/Fishing	Older	Shadow	1	1	Offspring	No	No	No	Yes	Regularly	No	None	Yes	None	No	None	No	2011
314	5	Female	1	1	1	Text	0	Agriculture/Fishing	Adult	Shadow	1	1	Offspring	No	No	No	Yes	Often	No	None	Yes	None	No	None	No	2011
314	5	Female	1	1	1	Text	0	Agriculture/Fishing	Adult	Shadow	1	1	Offspring	No	No	No	Yes	Rarely	No	None	Yes	None	No	None	No	2011
314	5	Female	1	1	1	Text	0	Agriculture/Fishing	Older	Shadow	1	1	Offspring	No	No	No	Yes	Regularly	No	None	Yes	None	No	None	No	2011
314	5	Female	1	1	1	Text	0	Agriculture/Fishing	Adult	Shadow	1	1	Offspring	No	No	No	Yes	Often	No	None	Yes	None	No	None	No	2011
314	5	Female	1	1	1	Text	0	Agriculture/Fishing	Older	Shadow	1	1	Offspring	No	No	No	Yes	Regularly	No	None	Yes	None	No	None	No	2011
314	5	Female	1	1	1	Text	0	Agriculture/Fishing	Primary	Shadow	1	1	Offspring	No	No	No	Yes	Often	No	None	Yes	None	No	None	No	2011
314	5	Female	1	1	1	Text	0	Agriculture/Fishing	Older	Shadow	1	1	Offspring	No	No	No	Yes	Regularly	No	None	Yes	None	No	None	No	2011
314	5	Female	1	1	1	Text	0	Agriculture/Fishing	Primary	Shadow	1	1	Offspring	No	No	No	Yes	Often	No	None	Yes	None	No	None	No	2011
314	5	Female	1	1	1	Text	0	Agriculture/Fishing	Older	Shadow	1	1	Offspring	No	No	No	Yes	Regularly	No	None	Yes	None	No	None	No	2011
314	5	Female	1	1	1	Text	0	Agriculture/Fishing	Older	Shadow	1	1	Offspring	No	No	No	Yes	Regularly	No	None	Yes	None	No	None	No	2011
319	5	Female	1	1	0	Picture	2	Other	Primary	Participant	0	0	Offspring	No	No	No	Yes	Regularly	No	None	Yes	None	No	None	No	2011
319	5	Female	1	1	0	Picture	2	Other	Adult	Participant	0	0	Offspring	No	No	No	Yes	Daily	No	None	Yes	None	No	None	No	2011
319	5	Female	1	1	0	Picture	2	Other	Primary	Participant	0	0	Offspring	No	No	No	Yes	Regularly	No	None	Yes	None	No	None	No	2011
319	5	Female	1	1	0	Picture	2	Other	Adult	Participant	0	0	Offspring	No	No	No	Yes	Daily	No	None	Yes	None	No	None	No	2011
320	3	Female	1	1	0	Picture	1	Student	Secondary	Shadow	1	1	Other relative	No	Yes	Yes	Yes	Daily	No	None	Yes	None	No	None	No	2011
320	3	Female	1	1	0	Picture	1	Student	Pre-School	Shadow	1	1	Other relative	No	Yes	Yes	Yes	Daily	No	None	Yes	None	No	None	No	2011
320	3	Female	1	1	0	Picture	1	Student	Adult	Shadow	1	1	Other relative	No	Yes	Yes	Yes	Daily	No	None	Yes	None	No	None	No	2011
320	3	Female	1	1	0	Picture	1	Student	Adult	Shadow	1	1	Other relative	No	Yes	Yes	Yes	Daily	No	None	Yes	None	No	None	No	2011
320	3	Female	1	1	0	Picture	1	Student	Pre-School	Shadow	1	1	Other relative	No	Yes	Yes	Yes	Daily	No	None	Yes	None	No	None	No	2011
320	3	Female	1	1	0	Picture	1	Student	Primary	Shadow	1	1	Other relative	No	Yes	Yes	Yes	Rarely	No	None	Yes	None	No	None	No	2011
320	3	Female	1	1	0	Picture	1	Student	Pre-School	Shadow	1	1	Sibling	No	Yes	Yes	Yes	Daily	No	None	Yes	None	No	None	No	2011
320	3	Female	1	1	0	Picture	1	Student	Primary	Shadow	1	1	Other relative	No	Yes	Yes	Yes	Rarely	No	None	Yes	None	No	None	No	2011
320	3	Female	1	1	0	Picture	1	Student	Primary	Shadow	1	1	Other relative	No	Yes	Yes	Yes	Daily	No	None	Yes	None	No	None	No	2011
320	3	Female	1	1	0	Picture	1	Student	Primary	Shadow	1	1	Other relative	No	Yes	Yes	Yes	Daily	No	None	Yes	None	No	None	No	2011
320	3	Female	1	1	0	Picture	1	Student	Primary	Shadow	1	1	Other relative	No	Yes	Yes	Yes	Daily	No	None	Yes	None	No	None	No	2011
320	3	Female	1	1	0	Picture	1	Student	Older	Shadow	1	1	Other relative	No	Yes	Yes	Yes	Regularly	No	None	Yes	None	No	None	No	2011
320	3	Female	1	1	0	Picture	1	Student	Secondary	Shadow	1	1	Other relative	No	Yes	Yes	Yes	Daily	No	None	Yes	None	No	None	No	2011
320	3	Female	1	1	0	Picture	1	Student	Primary	Shadow	1	1	Sibling	No	Yes	Yes	Yes	Rarely	No	None	Yes	None	No	None	No	2011
320	3	Female	1	1	0	Picture	1	Student	Secondary	Shadow	1	1	Other relative	No	Yes	Yes	Yes	Rarely	No	None	Yes	None	No	None	No	2011
320	3	Female	1	1	0	Picture	1	Student	Primary	Shadow	1	1	Other relative	No	Yes	Yes	Yes	Daily	No	None	Yes	None	No	None	No	2011
320	3	Female	1	1	0	Picture	1	Student	Secondary	Shadow	1	1	Other relative	No	Yes	Yes	Yes	Rarely	No	None	Yes	None	No	None	No	2011
320	3	Female	1	1	0	Picture	1	Student	Secondary	Shadow	1	1	Other relative	No	Yes	Yes	Yes	Rarely	No	None	Yes	None	No	None	No	2011
320	3	Female	1	1	0	Picture	1	Student	Adult	Shadow	1	1	Other relative	No	Yes	Yes	Yes	Daily	No	None	Yes	None	No	None	No	2011
320	3	Female	1	1	0	Picture	1	Student	Pre-School	Shadow	1	1	Other relative	No	Yes	Yes	Yes	Daily	No	None	Yes	None	No	None	No	2011
320	3	Female	1	1	0	Picture	1	Student	Secondary	Shadow	1	1	Other relative	No	Yes	Yes	Yes	Daily	No	None	Yes	None	No	None	No	2011
320	3	Female	1	1	0	Picture	1	Student	Primary	Shadow	1	1	Other relative	No	Yes	Yes	Yes	Daily	No	None	Yes	None	No	None	No	2011
320	3	Female	1	1	0	Picture	1	Student	Primary	Shadow	1	1	Other relative	No	Yes	Yes	Yes	Daily	No	None	Yes	None	No	None	No	2011
320	3	Female	1	1	0	Picture	1	Student	Secondary	Shadow	1	1	Other relative	No	Yes	Yes	Yes	Daily	No	None	Yes	None	No	None	No	2011
320	3	Female	1	1	0	Picture	1	Student	Older	Shadow	1	1	Other relative	No	No	No	Yes	Daily	No	None	Yes	None	No	None	No	2011
320	3	Female	1	1	0	Picture	1	Student	Adult	Shadow	1	1	Other relative	No	Yes	Yes	Yes	Daily	No	None	Yes	None	No	None	No	2011
320	3	Female	1	1	0	Picture	1	Student	Pre-School	Shadow	1	1	Other relative	No	Yes	Yes	Yes	Daily	No	None	Yes	None	No	None	No	2011
320	3	Female	1	1	0	Picture	1	Student	Older	Shadow	1	1	Other relative	No	Yes	Yes	Yes	Regularly	No	None	Yes	None	No	None	No	2011
320	3	Female	1	1	0	Picture	1	Student	Pre-School	Shadow	1	1	Other relative	No	Yes	Yes	Yes	Daily	No	None	Yes	None	No	None	No	2011
320	3	Female	1	1	0	Picture	1	Student	Secondary	Shadow	1	1	Other relative	No	No	No	Yes	Daily	No	None	Yes	None	No	None	No	2011
320	3	Female	1	1	0	Picture	1	Student	Primary	Shadow	1	1	Other relative	Yes	Yes	Yes	Yes	Daily	No	None	Yes	None	No	None	No	2011
320	3	Female	1	1	0	Picture	1	Student	Primary	Shadow	1	1	Other relative	No	Yes	Yes	Yes	Rarely	No	None	Yes	None	No	None	No	2011
320	3	Female	1	1	0	Picture	1	Student	Infant	Shadow	1	1	Other relative	No	Yes	Yes	Yes	Daily	No	None	Yes	None	No	None	No	2011
320	3	Female	1	1	0	Picture	1	Student	Pre-School	Shadow	1	1	Other relative	No	Yes	Yes	Yes	Daily	No	None	Yes	None	No	None	No	2011
320	3	Female	1	1	0	Picture	1	Student	Secondary	Shadow	1	1	Sibling	No	Yes	Yes	Yes	Daily	No	None	Yes	None	No	None	No	2011
321	6	Female	1	1	1	Picture	2	Retired	Secondary	Participant	0	0	Other	No	No	No	Yes	Daily	No	None	Yes	I was very busy on that day of filling	No	None	The study is important, I leant some ways of preventing diseases like having handkerchief.	2011
321	6	Female	1	1	1	Picture	2	Retired	Secondary	Participant	0	0	Other	Yes	No	No	Yes	Daily	No	None	Yes	I was very busy on that day of filling	No	None	The study is important, I leant some ways of preventing diseases like having handkerchief.	2011
321	6	Female	1	1	1	Picture	2	Retired	Adult	Participant	0	0	Other	No	No	No	Yes	Daily	No	None	Yes	I was very busy on that day of filling	No	None	The study is important, I leant some ways of preventing diseases like having handkerchief.	2011
321	6	Female	1	1	1	Picture	2	Retired	Secondary	Participant	0	0	Other	No	No	No	Yes	Regularly	No	None	Yes	I was very busy on that day of filling	No	None	The study is important, I leant some ways of preventing diseases like having handkerchief.	2011
321	6	Female	1	1	1	Picture	2	Retired	Adult	Participant	0	0	Other	Yes	No	No	Yes	Daily	No	None	Yes	I was very busy on that day of filling	No	None	The study is important, I leant some ways of preventing diseases like having handkerchief.	2011
321	6	Female	1	1	1	Picture	2	Retired	Adult	Participant	0	0	Other	No	No	No	Yes	Daily	No	None	Yes	I was very busy on that day of filling	No	None	The study is important, I leant some ways of preventing diseases like having handkerchief.	2011
321	6	Female	1	1	1	Picture	2	Retired	Older	Participant	0	0	Spouse	No	Yes	Yes	Yes	Daily	No	None	Yes	I was very busy on that day of filling	No	None	The study is important, I leant some ways of preventing diseases like having handkerchief.	2011
321	6	Female	1	1	1	Picture	2	Retired	Adult	Participant	0	0	Other	No	No	No	Yes	Regularly	No	None	Yes	I was very busy on that day of filling	No	None	The study is important, I leant some ways of preventing diseases like having handkerchief.	2011
321	6	Female	1	1	1	Picture	2	Retired	Adult	Participant	0	0	Other	No	No	No	Yes	Daily	No	None	Yes	I was very busy on that day of filling	No	None	The study is important, I leant some ways of preventing diseases like having handkerchief.	2011
321	6	Female	1	1	1	Picture	2	Retired	Adult	Participant	0	0	Other	No	No	No	Missing	Missing	No	None	Yes	I was very busy on that day of filling	No	None	The study is important, I leant some ways of preventing diseases like having handkerchief.	2011
321	6	Female	1	1	1	Picture	2	Retired	Adult	Participant	0	0	Other	Yes	No	No	Yes	Daily	No	None	Yes	I was very busy on that day of filling	No	None	The study is important, I leant some ways of preventing diseases like having handkerchief.	2011
321	6	Female	1	1	1	Picture	2	Retired	Primary	Participant	0	0	Other	No	No	No	Missing	Missing	No	None	Yes	I was very busy on that day of filling	No	None	The study is important, I leant some ways of preventing diseases like having handkerchief.	2011
321	6	Female	1	1	1	Picture	2	Retired	Adult	Participant	0	0	Other	No	No	No	Missing	Missing	No	None	Yes	I was very busy on that day of filling	No	None	The study is important, I leant some ways of preventing diseases like having handkerchief.	2011
321	6	Female	1	1	1	Picture	2	Retired	Adult	Participant	0	0	Other	No	No	No	Missing	Missing	No	None	Yes	I was very busy on that day of filling	No	None	The study is important, I leant some ways of preventing diseases like having handkerchief.	2011
321	6	Female	1	1	1	Picture	2	Retired	Adult	Participant	0	0	Other	No	No	No	Yes	Regularly	No	None	Yes	I was very busy on that day of filling	No	None	The study is important, I leant some ways of preventing diseases like having handkerchief.	2011
321	6	Female	1	1	1	Picture	2	Retired	Secondary	Participant	0	0	Other relative	Yes	No	No	Yes	Daily	No	None	Yes	I was very busy on that day of filling	No	None	The study is important, I leant some ways of preventing diseases like having handkerchief.	2011
321	6	Female	1	1	1	Picture	2	Retired	Primary	Participant	0	0	Other	No	No	No	Yes	Daily	No	None	Yes	I was very busy on that day of filling	No	None	The study is important, I leant some ways of preventing diseases like having handkerchief.	2011
321	6	Female	1	1	1	Picture	2	Retired	Adult	Participant	0	0	Other	No	No	No	Yes	Regularly	No	None	Yes	I was very busy on that day of filling	No	None	The study is important, I leant some ways of preventing diseases like having handkerchief.	2011
321	6	Female	1	1	1	Picture	2	Retired	Older	Participant	0	0	Other	No	No	No	Yes	Daily	No	None	Yes	I was very busy on that day of filling	No	None	The study is important, I leant some ways of preventing diseases like having handkerchief.	2011
321	6	Female	1	1	1	Picture	2	Retired	Adult	Participant	0	0	Other	No	No	No	Missing	Missing	No	None	Yes	I was very busy on that day of filling	No	None	The study is important, I leant some ways of preventing diseases like having handkerchief.	2011
321	6	Female	1	1	1	Picture	2	Retired	Primary	Participant	0	0	Other relative	No	No	No	Yes	Daily	No	None	Yes	I was very busy on that day of filling	No	None	The study is important, I leant some ways of preventing diseases like having handkerchief.	2011
321	6	Female	1	1	1	Picture	2	Retired	Adult	Participant	0	0	Other relative	Yes	No	No	Yes	Regularly	No	None	Yes	I was very busy on that day of filling	No	None	The study is important, I leant some ways of preventing diseases like having handkerchief.	2011
321	6	Female	1	1	1	Picture	2	Retired	Older	Participant	0	0	Other	Yes	No	No	Yes	Daily	No	None	Yes	I was very busy on that day of filling	No	None	The study is important, I leant some ways of preventing diseases like having handkerchief.	2011
321	6	Female	1	1	1	Picture	2	Retired	Primary	Participant	0	0	Offspring	No	No	No	Yes	Daily	No	None	Yes	I was very busy on that day of filling	No	None	The study is important, I leant some ways of preventing diseases like having handkerchief.	2011
324	1	Female	1	1	1	Picture	0	Pre-School	Primary	Shadow	1	1	Sibling	No	Yes	Yes	Yes	Daily	No	None	Yes	None	No	None	No	2011
324	1	Female	1	1	1	Picture	0	Pre-School	Adult	Shadow	1	1	Sibling	No	Yes	Yes	Yes	Daily	No	None	Yes	None	No	None	No	2011
324	1	Female	1	1	1	Picture	0	Pre-School	Adult	Shadow	1	1	Sibling	No	Yes	Yes	Yes	Daily	No	None	Yes	None	No	None	No	2011
324	1	Female	1	1	1	Picture	0	Pre-School	Primary	Shadow	1	1	Sibling	No	Yes	Yes	Yes	Daily	No	None	Yes	None	No	None	No	2011
324	1	Female	1	1	1	Picture	0	Pre-School	Primary	Shadow	1	1	Sibling	No	Yes	Yes	Yes	Daily	No	None	Yes	None	No	None	No	2011
324	1	Female	1	1	1	Picture	0	Pre-School	Primary	Shadow	1	1	Sibling	No	Yes	Yes	Yes	Daily	No	None	Yes	None	No	None	No	2011
324	1	Female	1	1	1	Picture	0	Pre-School	Primary	Shadow	1	1	Sibling	No	Yes	Yes	Yes	Daily	No	None	Yes	None	No	None	No	2011
324	1	Female	1	1	1	Picture	0	Pre-School	Pre-School	Shadow	1	1	Parent	Yes	Yes	Yes	Yes	Daily	No	None	Yes	None	No	None	No	2011
324	1	Female	1	1	1	Picture	0	Pre-School	Primary	Shadow	1	1	Sibling	No	Yes	Yes	Yes	Daily	No	None	Yes	None	No	None	No	2011
324	1	Female	1	1	1	Picture	0	Pre-School	Primary	Shadow	1	1	Sibling	No	Yes	Yes	Yes	Daily	No	None	Yes	None	No	None	No	2011
324	1	Female	1	1	1	Picture	0	Pre-School	Adult	Shadow	1	1	Sibling	Yes	Yes	Yes	Yes	Daily	No	None	Yes	None	No	None	No	2011
324	1	Female	1	1	1	Picture	0	Pre-School	Primary	Shadow	1	1	Sibling	No	Yes	Yes	Yes	Daily	No	None	Yes	None	No	None	No	2011
324	1	Female	1	1	1	Picture	0	Pre-School	Secondary	Shadow	1	1	Sibling	No	Yes	Yes	Yes	Daily	No	None	Yes	None	No	None	No	2011
324	1	Female	1	1	1	Picture	0	Pre-School	Primary	Shadow	1	1	Sibling	No	Yes	Yes	Yes	Daily	No	None	Yes	None	No	None	No	2011
325	2	Female	1	1	1	Picture	0	Pre-School	Primary	Shadow	1	1	Sibling	No	Yes	No	Yes	Daily	No	None	Yes	None	Yes	I did not do some of my daily chores because I had to monitor the child	The study is very important because I have learnt something from it	2011
325	2	Female	1	1	1	Picture	0	Pre-School	Primary	Shadow	1	1	Sibling	Yes	Yes	Yes	Yes	Daily	No	None	Yes	None	Yes	I did not do some of my daily chores because I had to monitor the child	The study is very important because I have learnt something from it	2011
325	2	Female	1	1	1	Picture	0	Pre-School	Secondary	Shadow	1	1	Sibling	No	No	No	Yes	Daily	No	None	Yes	None	Yes	I did not do some of my daily chores because I had to monitor the child	The study is very important because I have learnt something from it	2011
325	2	Female	1	1	1	Picture	0	Pre-School	Secondary	Shadow	1	1	Parent	No	Yes	Yes	Yes	Daily	No	None	Yes	None	Yes	I did not do some of my daily chores because I had to monitor the child	The study is very important because I have learnt something from it	2011
325	2	Female	1	1	1	Picture	0	Pre-School	Secondary	Shadow	1	1	Parent	No	Yes	No	Yes	Daily	No	None	Yes	None	Yes	I did not do some of my daily chores because I had to monitor the child	The study is very important because I have learnt something from it	2011
325	2	Female	1	1	1	Picture	0	Pre-School	Primary	Shadow	1	1	Sibling	Yes	Yes	Yes	Yes	Daily	No	None	Yes	None	Yes	I did not do some of my daily chores because I had to monitor the child	The study is very important because I have learnt something from it	2011
325	2	Female	1	1	1	Picture	0	Pre-School	Primary	Shadow	1	1	Sibling	No	Yes	Yes	Yes	Daily	No	None	Yes	None	Yes	I did not do some of my daily chores because I had to monitor the child	The study is very important because I have learnt something from it	2011
325	2	Female	1	1	1	Picture	0	Pre-School	Pre-School	Shadow	1	1	Sibling	Yes	No	No	Yes	Daily	No	None	Yes	None	Yes	I did not do some of my daily chores because I had to monitor the child	The study is very important because I have learnt something from it	2011
325	2	Female	1	1	1	Picture	0	Pre-School	Primary	Shadow	1	1	Sibling	No	Yes	No	Yes	Daily	No	None	Yes	None	Yes	I did not do some of my daily chores because I had to monitor the child	The study is very important because I have learnt something from it	2011
325	2	Female	1	1	1	Picture	0	Pre-School	Primary	Shadow	1	1	Sibling	Yes	Yes	Yes	Missing	Missing	No	None	Yes	None	Yes	I did not do some of my daily chores because I had to monitor the child	The study is very important because I have learnt something from it	2011
325	2	Female	1	1	1	Picture	0	Pre-School	Secondary	Shadow	1	1	Sibling	No	Yes	No	Yes	Daily	No	None	Yes	None	Yes	I did not do some of my daily chores because I had to monitor the child	The study is very important because I have learnt something from it	2011
325	2	Female	1	1	1	Picture	0	Pre-School	Infant	Shadow	1	1	Sibling	Yes	Yes	No	Yes	Daily	No	None	Yes	None	Yes	I did not do some of my daily chores because I had to monitor the child	The study is very important because I have learnt something from it	2011
326	1	Male	1	0	1	Picture	0	Pre-School	Primary	Shadow	1	1	Sibling	Yes	No	No	Yes	Daily	No	none	Yes	none	No	none	no	2012
326	1	Male	1	0	1	Picture	0	Pre-School	Older	Shadow	1	1	Sibling	No	Yes	Yes	Yes	Daily	No	none	Yes	none	No	none	no	2012
326	1	Male	1	0	1	Picture	0	Pre-School	Adult	Shadow	1	1	Parent	Yes	Yes	Yes	Yes	Daily	No	none	Yes	none	No	none	no	2012
326	1	Male	1	0	1	Picture	0	Pre-School	Adult	Shadow	1	1	Sibling	No	Yes	Yes	Yes	Daily	No	none	Yes	none	No	none	no	2012
326	1	Male	1	0	1	Picture	0	Pre-School	Older	Shadow	1	1	Sibling	No	Yes	Yes	Yes	Daily	No	none	Yes	none	No	none	no	2012
326	1	Male	1	0	1	Picture	0	Pre-School	Primary	Shadow	1	1	Sibling	Yes	Yes	Yes	Yes	Daily	No	none	Yes	none	No	none	no	2012
326	1	Male	1	0	1	Picture	0	Pre-School	Adult	Shadow	1	1	Sibling	Yes	Yes	Yes	Yes	Daily	No	none	Yes	none	No	none	no	2012
326	1	Male	1	0	1	Picture	0	Pre-School	Adult	Shadow	1	1	Sibling	No	No	No	Yes	Daily	No	none	Yes	none	No	none	no	2012
326	1	Male	1	0	1	Picture	0	Pre-School	Pre-School	Shadow	1	1	Sibling	Yes	Yes	Yes	Yes	Daily	No	none	Yes	none	No	none	no	2012
326	1	Male	1	0	1	Picture	0	Pre-School	Pre-School	Shadow	1	1	Sibling	Yes	Yes	Yes	Yes	Daily	No	none	Yes	none	No	none	no	2012
326	1	Male	1	0	1	Picture	0	Pre-School	Pre-School	Shadow	1	1	Sibling	No	Yes	Yes	Yes	Daily	No	none	Yes	none	No	none	no	2012
326	1	Male	1	0	1	Picture	0	Pre-School	Older	Shadow	1	1	Sibling	No	Yes	Yes	Yes	Daily	No	none	Yes	none	No	none	no	2012
326	1	Male	1	0	1	Picture	0	Pre-School	Pre-School	Shadow	1	1	Parent	No	Yes	Yes	Yes	Daily	No	none	Yes	none	No	none	no	2012
329	5	Female	1	0	1	Picture	2	Other	Primary	Participant	0	0	Sibling	No	Yes	Yes	Yes	Rarely	No	none	No	I forgot	No	none	999	2011
329	5	Female	1	0	1	Picture	2	Other	Pre-School	Participant	0	0	Sibling	Yes	Yes	No	Yes	Rarely	No	none	No	I forgot	No	none	999	2011
329	5	Female	1	0	1	Picture	2	Other	Primary	Participant	0	0	Sibling	No	Yes	No	Yes	Rarely	No	none	No	I forgot	No	none	999	2011
329	5	Female	1	0	1	Picture	2	Other	Pre-School	Participant	0	0	Sibling	No	No	No	Yes	Rarely	No	none	No	I forgot	No	none	999	2011
329	5	Female	1	0	1	Picture	2	Other	Primary	Participant	0	0	Sibling	No	Yes	No	Yes	Rarely	No	none	No	I forgot	No	none	999	2011
329	5	Female	1	0	1	Picture	2	Other	Primary	Participant	0	0	Sibling	Yes	Yes	No	Yes	Rarely	No	none	No	I forgot	No	none	999	2011
329	5	Female	1	0	1	Picture	2	Other	Secondary	Participant	0	0	Parent	No	No	No	Missing	Missing	No	none	No	I forgot	No	none	999	2011
329	5	Female	1	0	1	Picture	2	Other	Pre-School	Participant	0	0	Sibling	No	Yes	Yes	Yes	Rarely	No	none	No	I forgot	No	none	999	2011
329	5	Female	1	0	1	Picture	2	Other	Primary	Participant	0	0	Sibling	No	Yes	No	Missing	Missing	No	none	No	I forgot	No	none	999	2011
329	5	Female	1	0	1	Picture	2	Other	Secondary	Participant	0	0	Sibling	No	Yes	No	Yes	Rarely	No	none	No	I forgot	No	none	999	2011
329	5	Female	1	0	1	Picture	2	Other	Primary	Participant	0	0	Parent	No	No	No	Yes	Rarely	No	none	No	I forgot	No	none	999	2011
329	5	Female	1	0	1	Picture	2	Other	Adult	Participant	0	0	Sibling	No	Yes	No	Yes	Rarely	No	none	No	I forgot	No	none	999	2011
329	5	Female	1	0	1	Picture	2	Other	Primary	Participant	0	0	Sibling	Yes	Yes	No	Yes	Rarely	No	none	No	I forgot	No	none	999	2011
329	5	Female	1	0	1	Picture	2	Other	Adult	Participant	0	0	Sibling	Yes	Yes	No	Yes	Rarely	No	none	No	I forgot	No	none	999	2011
329	5	Female	1	0	1	Picture	2	Other	Primary	Participant	0	0	Sibling	Yes	Yes	No	Yes	Rarely	No	none	No	I forgot	No	none	999	2011
329	5	Female	1	0	1	Picture	2	Other	Primary	Participant	0	0	Sibling	No	Yes	Yes	Yes	Rarely	No	none	No	I forgot	No	none	999	2011
331	2	Male	1	1	0	Picture	0	Pre-School	Primary	Shadow	1	1	Other relative	Yes	No	No	Yes	Daily	No	none	Yes	none	No	none	no	2011
331	2	Male	1	1	0	Picture	0	Pre-School	Pre-School	Shadow	1	1	Other relative	No	No	No	Yes	Daily	No	none	Yes	none	No	none	no	2011
331	2	Male	1	1	0	Picture	0	Pre-School	Older	Shadow	1	1	Other relative	Yes	No	No	Yes	Daily	No	none	Yes	none	No	none	no	2011
331	2	Male	1	1	0	Picture	0	Pre-School	Primary	Shadow	1	1	Other relative	No	No	No	Yes	Daily	No	none	Yes	none	No	none	no	2011
331	2	Male	1	1	0	Picture	0	Pre-School	Older	Shadow	1	1	Other relative	No	No	No	Yes	Daily	No	none	Yes	none	No	none	no	2011
331	2	Male	1	1	0	Picture	0	Pre-School	Older	Shadow	1	1	Other relative	No	No	No	Yes	Daily	No	none	Yes	none	No	none	no	2011
331	2	Male	1	1	0	Picture	0	Pre-School	Pre-School	Shadow	1	1	Other relative	No	No	No	Yes	Daily	No	none	Yes	none	No	none	no	2011
331	2	Male	1	1	0	Picture	0	Pre-School	Primary	Shadow	1	1	Sibling	Yes	No	No	Yes	Daily	No	none	Yes	none	No	none	no	2011
331	2	Male	1	1	0	Picture	0	Pre-School	Older	Shadow	1	1	Other relative	Yes	No	No	Yes	Daily	No	none	Yes	none	No	none	no	2011
331	2	Male	1	1	0	Picture	0	Pre-School	Adult	Shadow	1	1	Other relative	Yes	No	No	Yes	Daily	No	none	Yes	none	No	none	no	2011
331	2	Male	1	1	0	Picture	0	Pre-School	Adult	Shadow	1	1	Other relative	Yes	No	No	Yes	Daily	No	none	Yes	none	No	none	no	2011
331	2	Male	1	1	0	Picture	0	Pre-School	Primary	Shadow	1	1	Other relative	Yes	No	No	Yes	Daily	No	none	Yes	none	No	none	no	2011
331	2	Male	1	1	0	Picture	0	Pre-School	Adult	Shadow	1	1	Other relative	Yes	No	No	Yes	Daily	No	none	Yes	none	No	none	no	2011
331	2	Male	1	1	0	Picture	0	Pre-School	Primary	Shadow	1	1	Other relative	Yes	No	No	Yes	Daily	No	none	Yes	none	No	none	no	2011
331	2	Male	1	1	0	Picture	0	Pre-School	Pre-School	Shadow	1	1	Other relative	No	No	No	Yes	Daily	No	none	Yes	none	No	none	no	2011
331	2	Male	1	1	0	Picture	0	Pre-School	Primary	Shadow	1	1	Other relative	No	No	No	Yes	Daily	No	none	Yes	none	No	none	no	2011
331	2	Male	1	1	0	Picture	0	Pre-School	Infant	Shadow	1	1	Other relative	Yes	No	No	Yes	Daily	No	none	Yes	none	No	none	no	2011
331	2	Male	1	1	0	Picture	0	Pre-School	Primary	Shadow	1	1	Other relative	Yes	No	No	Yes	Daily	No	none	Yes	none	No	none	no	2011
331	2	Male	1	1	0	Picture	0	Pre-School	Older	Shadow	1	1	Parent	No	Yes	Yes	Yes	Daily	No	none	Yes	none	No	none	no	2011
331	2	Male	1	1	0	Picture	0	Pre-School	Primary	Shadow	1	1	Sibling	Yes	No	No	Yes	Daily	No	none	Yes	none	No	none	no	2011
331	2	Male	1	1	0	Picture	0	Pre-School	Primary	Shadow	1	1	Other relative	Yes	No	No	Yes	Daily	No	none	Yes	none	No	none	no	2011
331	2	Male	1	1	0	Picture	0	Pre-School	Adult	Shadow	1	1	Other relative	Yes	No	No	Yes	Daily	No	none	Yes	none	No	none	no	2011
331	2	Male	1	1	0	Picture	0	Pre-School	Secondary	Shadow	1	1	Other relative	No	No	No	Yes	Daily	No	none	Yes	none	No	none	no	2011
331	2	Male	1	1	0	Picture	0	Pre-School	Primary	Shadow	1	1	Other relative	Yes	No	No	Yes	Daily	No	none	Yes	none	No	none	no	2011
331	2	Male	1	1	0	Picture	0	Pre-School	Primary	Shadow	1	1	Parent	Yes	Yes	Yes	Yes	Daily	No	none	Yes	none	No	none	no	2011
332	5	Male	1	1	1	Picture	1	Agriculture/Fishing	Older	Participant	0	0	Other relative	No	No	No	No	Often	No	none	Yes	none	No	none	no	2011
332	5	Male	1	1	1	Picture	1	Agriculture/Fishing	Older	Participant	0	0	Other relative	No	No	No	No	Missing	No	none	Yes	none	No	none	no	2011
332	5	Male	1	1	1	Picture	1	Agriculture/Fishing	Infant	Participant	0	0	Other relative	Yes	No	No	Yes	Daily	No	none	Yes	none	No	none	no	2011
332	5	Male	1	1	1	Picture	1	Agriculture/Fishing	Older	Participant	0	0	Other relative	No	No	No	Yes	Daily	No	none	Yes	none	No	none	no	2011
332	5	Male	1	1	1	Picture	1	Agriculture/Fishing	Older	Participant	0	0	Other relative	No	No	No	Yes	Often	No	none	Yes	none	No	none	no	2011
332	5	Male	1	1	1	Picture	1	Agriculture/Fishing	Older	Participant	0	0	Other relative	No	No	No	No	Missing	No	none	Yes	none	No	none	no	2011
332	5	Male	1	1	1	Picture	1	Agriculture/Fishing	Older	Participant	0	0	Offspring	No	No	No	Yes	Often	No	none	Yes	none	No	none	no	2011
332	5	Male	1	1	1	Picture	1	Agriculture/Fishing	Secondary	Participant	0	0	Other relative	No	No	No	No	Missing	No	none	Yes	none	No	none	no	2011
332	5	Male	1	1	1	Picture	1	Agriculture/Fishing	Older	Participant	0	0	Other relative	No	No	No	Missing	Missing	No	none	Yes	none	No	none	no	2011
332	5	Male	1	1	1	Picture	1	Agriculture/Fishing	Adult	Participant	0	0	Other relative	No	No	No	Yes	Daily	No	none	Yes	none	No	none	no	2011
332	5	Male	1	1	1	Picture	1	Agriculture/Fishing	Adult	Participant	0	0	Other relative	No	No	No	No	Missing	No	none	Yes	none	No	none	no	2011
332	5	Male	1	1	1	Picture	1	Agriculture/Fishing	Older	Participant	0	0	Other relative	No	No	No	No	Missing	No	none	Yes	none	No	none	no	2011
332	5	Male	1	1	1	Picture	1	Agriculture/Fishing	Adult	Participant	0	0	Other relative	Yes	No	No	Yes	Daily	No	none	Yes	none	No	none	no	2011
332	5	Male	1	1	1	Picture	1	Agriculture/Fishing	Older	Participant	0	0	Other relative	No	No	No	Yes	Often	No	none	Yes	none	No	none	no	2011
332	5	Male	1	1	1	Picture	1	Agriculture/Fishing	Older	Participant	0	0	Other relative	No	No	No	Yes	Daily	No	none	Yes	none	No	none	no	2011
332	5	Male	1	1	1	Picture	1	Agriculture/Fishing	Older	Participant	0	0	Other relative	No	No	No	Yes	Daily	No	none	Yes	none	No	none	no	2011
332	5	Male	1	1	1	Picture	1	Agriculture/Fishing	Adult	Participant	0	0	Spouse	No	Yes	Yes	Yes	Regularly	No	none	Yes	none	No	none	no	2011
332	5	Male	1	1	1	Picture	1	Agriculture/Fishing	Older	Participant	0	0	Other relative	No	No	No	Yes	Daily	No	none	Yes	none	No	none	no	2011
332	5	Male	1	1	1	Picture	1	Agriculture/Fishing	Pre-School	Participant	0	0	Other relative	No	No	No	No	Missing	No	none	Yes	none	No	none	no	2011
332	5	Male	1	1	1	Picture	1	Agriculture/Fishing	Older	Participant	0	0	Other relative	No	No	No	No	Missing	No	none	Yes	none	No	none	no	2011
332	5	Male	1	1	1	Picture	1	Agriculture/Fishing	Older	Participant	0	0	Other relative	No	No	No	Yes	Daily	No	none	Yes	none	No	none	no	2011
332	5	Male	1	1	1	Picture	1	Agriculture/Fishing	Older	Participant	0	0	Offspring	Yes	No	No	Yes	Daily	No	none	Yes	none	No	none	no	2011
332	5	Male	1	1	1	Picture	1	Agriculture/Fishing	Adult	Participant	0	0	Other relative	No	No	No	No	Missing	No	none	Yes	none	No	none	no	2011
332	5	Male	1	1	1	Picture	1	Agriculture/Fishing	Infant	Participant	0	0	Other relative	Yes	No	No	Yes	Daily	No	none	Yes	none	No	none	no	2011
332	5	Male	1	1	1	Picture	1	Agriculture/Fishing	Primary	Participant	0	0	Other relative	No	No	No	Yes	Daily	No	none	Yes	none	No	none	no	2011
332	5	Male	1	1	1	Picture	1	Agriculture/Fishing	Older	Participant	0	0	Offspring	No	No	No	Yes	Regularly	No	none	Yes	none	No	none	no	2011
332	5	Male	1	1	1	Picture	1	Agriculture/Fishing	Adult	Participant	0	0	Other relative	No	No	No	Yes	Regularly	No	none	Yes	none	No	none	no	2011
332	5	Male	1	1	1	Picture	1	Agriculture/Fishing	Older	Participant	0	0	Parent	No	No	No	Yes	Often	No	none	Yes	none	No	none	no	2011
332	5	Male	1	1	1	Picture	1	Agriculture/Fishing	Pre-School	Participant	0	0	Other relative	No	No	No	Yes	Daily	No	none	Yes	none	No	none	no	2011
332	5	Male	1	1	1	Picture	1	Agriculture/Fishing	Adult	Participant	0	0	Other relative	No	No	No	Missing	Missing	No	none	Yes	none	No	none	no	2011
332	5	Male	1	1	1	Picture	1	Agriculture/Fishing	Adult	Participant	0	0	Other relative	No	No	No	Yes	Daily	No	none	Yes	none	No	none	no	2011
332	5	Male	1	1	1	Picture	1	Agriculture/Fishing	Older	Participant	0	0	Other relative	No	No	No	Yes	Daily	No	none	Yes	none	No	none	no	2011
332	5	Male	1	1	1	Picture	1	Agriculture/Fishing	Older	Participant	0	0	Other relative	No	No	No	Yes	Daily	No	none	Yes	none	No	none	no	2011
332	5	Male	1	1	1	Picture	1	Agriculture/Fishing	Older	Participant	0	0	Other relative	No	No	No	Yes	Daily	No	none	Yes	none	No	none	no	2011
332	5	Male	1	1	1	Picture	1	Agriculture/Fishing	Older	Participant	0	0	Other relative	No	No	No	Missing	Missing	No	none	Yes	none	No	none	no	2011
332	5	Male	1	1	1	Picture	1	Agriculture/Fishing	Older	Participant	0	0	Other relative	Yes	No	No	Yes	Daily	No	none	Yes	none	No	none	no	2011
333	3	Female	1	1	1	Picture	2	Student	Primary	Participant	0	0	Sibling	No	No	No	Yes	Daily	No	None	Yes	None	No	None	No	2011
333	3	Female	1	1	1	Picture	2	Student	Secondary	Participant	0	0	Sibling	No	No	No	Yes	Daily	No	None	Yes	None	No	None	No	2011
333	3	Female	1	1	1	Picture	2	Student	Secondary	Participant	0	0	Sibling	No	No	No	Yes	Daily	No	None	Yes	None	No	None	No	2011
333	3	Female	1	1	1	Picture	2	Student	Older	Participant	0	0	Sibling	No	No	No	Yes	Regularly	No	None	Yes	None	No	None	No	2011
333	3	Female	1	1	1	Picture	2	Student	Primary	Participant	0	0	Sibling	No	No	No	Yes	Often	No	None	Yes	None	No	None	No	2011
333	3	Female	1	1	1	Picture	2	Student	Secondary	Participant	0	0	Sibling	No	No	No	Yes	Daily	No	None	Yes	None	No	None	No	2011
333	3	Female	1	1	1	Picture	2	Student	Secondary	Participant	0	0	Sibling	No	No	No	Yes	Daily	No	None	Yes	None	No	None	No	2011
333	3	Female	1	1	1	Picture	2	Student	Secondary	Participant	0	0	Other relative	No	No	No	Yes	Regularly	No	None	Yes	None	No	None	No	2011
333	3	Female	1	1	1	Picture	2	Student	Secondary	Participant	0	0	Sibling	No	No	No	Yes	Regularly	No	None	Yes	None	No	None	No	2011
333	3	Female	1	1	1	Picture	2	Student	Adult	Participant	0	0	Sibling	No	No	No	Yes	Often	No	None	Yes	None	No	None	No	2011
333	3	Female	1	1	1	Picture	2	Student	Secondary	Participant	0	0	Sibling	No	No	No	Yes	Regularly	No	None	Yes	None	No	None	No	2011
333	3	Female	1	1	1	Picture	2	Student	Older	Participant	0	0	Sibling	Yes	No	No	Yes	Daily	No	None	Yes	None	No	None	No	2011
333	3	Female	1	1	1	Picture	2	Student	Pre-School	Participant	0	0	Sibling	No	No	No	Yes	Regularly	No	None	Yes	None	No	None	No	2011
333	3	Female	1	1	1	Picture	2	Student	Primary	Participant	0	0	Sibling	No	No	No	Yes	Daily	No	None	Yes	None	No	None	No	2011
333	3	Female	1	1	1	Picture	2	Student	Secondary	Participant	0	0	Sibling	No	No	No	Yes	Regularly	No	None	Yes	None	No	None	No	2011
333	3	Female	1	1	1	Picture	2	Student	Adult	Participant	0	0	Sibling	No	No	No	Yes	Daily	No	None	Yes	None	No	None	No	2011
333	3	Female	1	1	1	Picture	2	Student	Secondary	Participant	0	0	Sibling	No	No	No	Yes	Daily	No	None	Yes	None	No	None	No	2011
333	3	Female	1	1	1	Picture	2	Student	Primary	Participant	0	0	Sibling	No	No	No	Yes	Daily	No	None	Yes	None	No	None	No	2011
333	3	Female	1	1	1	Picture	2	Student	Primary	Participant	0	0	Sibling	No	No	No	Yes	Daily	No	None	Yes	None	No	None	No	2011
333	3	Female	1	1	1	Picture	2	Student	Secondary	Participant	0	0	Sibling	No	No	No	Yes	Daily	No	None	Yes	None	No	None	No	2011
333	3	Female	1	1	1	Picture	2	Student	Secondary	Participant	0	0	Sibling	No	No	No	Yes	Daily	No	None	Yes	None	No	None	No	2011
333	3	Female	1	1	1	Picture	2	Student	Adult	Participant	0	0	Sibling	No	No	No	Yes	Regularly	No	None	Yes	None	No	None	No	2011
333	3	Female	1	1	1	Picture	2	Student	Primary	Participant	0	0	Sibling	Yes	No	No	Yes	Daily	No	None	Yes	None	No	None	No	2011
333	3	Female	1	1	1	Picture	2	Student	Secondary	Participant	0	0	Sibling	No	No	No	Yes	Daily	No	None	Yes	None	No	None	No	2011
333	3	Female	1	1	1	Picture	2	Student	Primary	Participant	0	0	Sibling	No	No	No	Yes	Daily	No	None	Yes	None	No	None	No	2011
333	3	Female	1	1	1	Picture	2	Student	Pre-School	Participant	0	0	Sibling	No	No	No	Yes	Daily	No	None	Yes	None	No	None	No	2011
333	3	Female	1	1	1	Picture	2	Student	Secondary	Participant	0	0	Sibling	No	No	No	Yes	Daily	No	None	Yes	None	No	None	No	2011
333	3	Female	1	1	1	Picture	2	Student	Primary	Participant	0	0	Sibling	No	No	No	Yes	Daily	No	None	Yes	None	No	None	No	2011
333	3	Female	1	1	1	Picture	2	Student	Primary	Participant	0	0	Sibling	No	No	No	Yes	Regularly	No	None	Yes	None	No	None	No	2011
333	3	Female	1	1	1	Picture	2	Student	Secondary	Participant	0	0	Sibling	No	No	No	Yes	Daily	No	None	Yes	None	No	None	No	2011
333	3	Female	1	1	1	Picture	2	Student	Primary	Participant	0	0	Sibling	Yes	No	No	Yes	Regularly	No	None	Yes	None	No	None	No	2011
333	3	Female	1	1	1	Picture	2	Student	Secondary	Participant	0	0	Sibling	No	No	No	Yes	Daily	No	None	Yes	None	No	None	No	2011
333	3	Female	1	1	1	Picture	2	Student	Secondary	Participant	0	0	Sibling	No	No	No	Yes	Daily	No	None	Yes	None	No	None	No	2011
333	3	Female	1	1	1	Picture	2	Student	Secondary	Participant	0	0	Sibling	No	No	No	Yes	Daily	No	None	Yes	None	No	None	No	2011
333	3	Female	1	1	1	Picture	2	Student	Secondary	Participant	0	0	Other relative	No	No	No	Yes	Daily	No	None	Yes	None	No	None	No	2011
333	3	Female	1	1	1	Picture	2	Student	Primary	Participant	0	0	Sibling	No	No	No	Yes	Daily	No	None	Yes	None	No	None	No	2011
333	3	Female	1	1	1	Picture	2	Student	Pre-School	Participant	0	0	Sibling	No	No	No	Yes	Daily	No	None	Yes	None	No	None	No	2011
333	3	Female	1	1	1	Picture	2	Student	Secondary	Participant	0	0	Sibling	No	No	No	Yes	Daily	No	None	Yes	None	No	None	No	2011
333	3	Female	1	1	1	Picture	2	Student	Adult	Participant	0	0	Sibling	No	No	No	Yes	Daily	No	None	Yes	None	No	None	No	2011
333	3	Female	1	1	1	Picture	2	Student	Adult	Participant	0	0	Sibling	No	No	No	Yes	Daily	No	None	Yes	None	No	None	No	2011
333	3	Female	1	1	1	Picture	2	Student	Secondary	Participant	0	0	Sibling	No	No	No	Yes	Regularly	No	None	Yes	None	No	None	No	2011
333	3	Female	1	1	1	Picture	2	Student	Pre-School	Participant	0	0	Sibling	No	No	No	Yes	Daily	No	None	Yes	None	No	None	No	2011
333	3	Female	1	1	1	Picture	2	Student	Adult	Participant	0	0	Sibling	No	No	No	Yes	Often	No	None	Yes	None	No	None	No	2011
333	3	Female	1	1	1	Picture	2	Student	Secondary	Participant	0	0	Sibling	No	No	No	Yes	Daily	No	None	Yes	None	No	None	No	2011
333	3	Female	1	1	1	Picture	2	Student	Primary	Participant	0	0	Sibling	No	No	No	Yes	Daily	No	None	Yes	None	No	None	No	2011
333	3	Female	1	1	1	Picture	2	Student	Adult	Participant	0	0	Sibling	No	No	No	Yes	Regularly	No	None	Yes	None	No	None	No	2011
333	3	Female	1	1	1	Picture	2	Student	Primary	Participant	0	0	Sibling	No	No	No	Yes	Regularly	No	None	Yes	None	No	None	No	2011
333	3	Female	1	1	1	Picture	2	Student	Older	Participant	0	0	Sibling	No	No	No	Yes	Regularly	No	None	Yes	None	No	None	No	2011
333	3	Female	1	1	1	Picture	2	Student	Primary	Participant	0	0	Sibling	No	No	No	Yes	Regularly	No	None	Yes	None	No	None	No	2011
333	3	Female	1	1	1	Picture	2	Student	Older	Participant	0	0	Sibling	No	No	No	Yes	Daily	No	None	Yes	None	No	None	No	2011
333	3	Female	1	1	1	Picture	2	Student	Adult	Participant	0	0	Sibling	No	No	No	Yes	Regularly	No	None	Yes	None	No	None	No	2011
333	3	Female	1	1	1	Picture	2	Student	Primary	Participant	0	0	Sibling	No	No	No	Yes	Often	No	None	Yes	None	No	None	No	2011
333	3	Female	1	1	1	Picture	2	Student	Secondary	Participant	0	0	Sibling	No	No	No	Yes	Regularly	No	None	Yes	None	No	None	No	2011
333	3	Female	1	1	1	Picture	2	Student	Secondary	Participant	0	0	Sibling	No	No	No	Yes	Daily	No	None	Yes	None	No	None	No	2011
334	3	Female	1	1	1	Picture	1	Student	Older	Shadow	1	1	Sibling	No	No	No	Yes	Daily	No	None	No	Because the kid want to play far away such that the shadow could not follow the kid.	No	None	No	2011
334	3	Female	1	1	1	Picture	1	Student	Adult	Shadow	1	1	Sibling	No	No	No	Yes	Daily	No	None	No	Because the kid want to play far away such that the shadow could not follow the kid.	No	None	No	2011
334	3	Female	1	1	1	Picture	1	Student	Primary	Shadow	1	1	Sibling	No	No	No	Yes	Daily	No	None	No	Because the kid want to play far away such that the shadow could not follow the kid.	No	None	No	2011
334	3	Female	1	1	1	Picture	1	Student	Adult	Shadow	1	1	Sibling	No	No	No	Yes	Daily	No	None	No	Because the kid want to play far away such that the shadow could not follow the kid.	No	None	No	2011
334	3	Female	1	1	1	Picture	1	Student	Adult	Shadow	1	1	Other relative	No	No	No	Yes	Daily	No	None	No	Because the kid want to play far away such that the shadow could not follow the kid.	No	None	No	2011
334	3	Female	1	1	1	Picture	1	Student	Adult	Shadow	1	1	Sibling	No	No	No	Yes	Daily	No	None	No	Because the kid want to play far away such that the shadow could not follow the kid.	No	None	No	2011
334	3	Female	1	1	1	Picture	1	Student	Adult	Shadow	1	1	Sibling	Yes	No	No	Yes	Daily	No	None	No	Because the kid want to play far away such that the shadow could not follow the kid.	No	None	No	2011
334	3	Female	1	1	1	Picture	1	Student	Older	Shadow	1	1	Sibling	Yes	No	No	Yes	Daily	No	None	No	Because the kid want to play far away such that the shadow could not follow the kid.	No	None	No	2011
334	3	Female	1	1	1	Picture	1	Student	Primary	Shadow	1	1	Sibling	No	No	No	Yes	Daily	No	None	No	Because the kid want to play far away such that the shadow could not follow the kid.	No	None	No	2011
334	3	Female	1	1	1	Picture	1	Student	Primary	Shadow	1	1	Sibling	Yes	No	No	Yes	Daily	No	None	No	Because the kid want to play far away such that the shadow could not follow the kid.	No	None	No	2011
334	3	Female	1	1	1	Picture	1	Student	Infant	Shadow	1	1	Sibling	No	No	No	Yes	Daily	No	None	No	Because the kid want to play far away such that the shadow could not follow the kid.	No	None	No	2011
334	3	Female	1	1	1	Picture	1	Student	Primary	Shadow	1	1	Parent	Yes	No	No	Yes	Daily	No	None	No	Because the kid want to play far away such that the shadow could not follow the kid.	No	None	No	2011
334	3	Female	1	1	1	Picture	1	Student	Adult	Shadow	1	1	Sibling	No	No	No	Yes	Daily	No	None	No	Because the kid want to play far away such that the shadow could not follow the kid.	No	None	No	2011
334	3	Female	1	1	1	Picture	1	Student	Older	Shadow	1	1	Sibling	No	No	No	Yes	Daily	No	None	No	Because the kid want to play far away such that the shadow could not follow the kid.	No	None	No	2011
334	3	Female	1	1	1	Picture	1	Student	Adult	Shadow	1	1	Sibling	No	No	No	Yes	Daily	No	None	No	Because the kid want to play far away such that the shadow could not follow the kid.	No	None	No	2011
334	3	Female	1	1	1	Picture	1	Student	Secondary	Shadow	1	1	Sibling	No	Yes	Yes	Yes	Daily	No	None	No	Because the kid want to play far away such that the shadow could not follow the kid.	No	None	No	2011
334	3	Female	1	1	1	Picture	1	Student	Infant	Shadow	1	1	Sibling	No	No	No	Yes	Daily	No	None	No	Because the kid want to play far away such that the shadow could not follow the kid.	No	None	No	2011
334	3	Female	1	1	1	Picture	1	Student	Primary	Shadow	1	1	Sibling	No	No	No	Yes	Daily	No	None	No	Because the kid want to play far away such that the shadow could not follow the kid.	No	None	No	2011
334	3	Female	1	1	1	Picture	1	Student	Adult	Shadow	1	1	Sibling	No	No	No	Yes	Daily	No	None	No	Because the kid want to play far away such that the shadow could not follow the kid.	No	None	No	2011
334	3	Female	1	1	1	Picture	1	Student	Primary	Shadow	1	1	Sibling	No	No	No	Yes	Daily	No	None	No	Because the kid want to play far away such that the shadow could not follow the kid.	No	None	No	2011
334	3	Female	1	1	1	Picture	1	Student	Pre-School	Shadow	1	1	Sibling	Yes	No	No	Yes	Daily	No	None	No	Because the kid want to play far away such that the shadow could not follow the kid.	No	None	No	2011
334	3	Female	1	1	1	Picture	1	Student	Primary	Shadow	1	1	Sibling	No	No	No	Yes	Daily	No	None	No	Because the kid want to play far away such that the shadow could not follow the kid.	No	None	No	2011
334	3	Female	1	1	1	Picture	1	Student	Secondary	Shadow	1	1	Sibling	No	No	No	Yes	Daily	No	None	No	Because the kid want to play far away such that the shadow could not follow the kid.	No	None	No	2011
335	4	Female	1	1	0	Picture	2	Unemployed	Primary	Participant	0	0	Other relative	No	No	No	Yes	Regularly	No	none	Yes	none	No	none	no	2011
335	4	Female	1	1	0	Picture	2	Unemployed	Adult	Participant	0	0	Offspring	No	No	No	Yes	Daily	No	none	Yes	none	No	none	no	2011
335	4	Female	1	1	0	Picture	2	Unemployed	Pre-School	Participant	0	0	Other relative	No	No	No	Yes	Regularly	No	none	Yes	none	No	none	no	2011
335	4	Female	1	1	0	Picture	2	Unemployed	Adult	Participant	0	0	Other relative	No	No	No	Yes	Daily	No	none	Yes	none	No	none	no	2011
335	4	Female	1	1	0	Picture	2	Unemployed	Adult	Participant	0	0	Offspring	No	Yes	Yes	Yes	Daily	No	none	Yes	none	No	none	no	2011
335	4	Female	1	1	0	Picture	2	Unemployed	Pre-School	Participant	0	0	Other relative	Yes	No	No	Yes	Daily	No	none	Yes	none	No	none	no	2011
335	4	Female	1	1	0	Picture	2	Unemployed	Adult	Participant	0	0	Other relative	No	No	No	Yes	Often	No	none	Yes	none	No	none	no	2011
335	4	Female	1	1	0	Picture	2	Unemployed	Adult	Participant	0	0	Other relative	Yes	No	No	Yes	Daily	No	none	Yes	none	No	none	no	2011
335	4	Female	1	1	0	Picture	2	Unemployed	Primary	Participant	0	0	Other relative	No	No	No	Yes	Regularly	No	none	Yes	none	No	none	no	2011
335	4	Female	1	1	0	Picture	2	Unemployed	Primary	Participant	0	0	Other relative	No	No	No	Yes	Regularly	No	none	Yes	none	No	none	no	2011
337	4	Male	1	0	1	Picture	2	Student	Primary	Participant	0	0	Other relative	No	No	No	Yes	Regularly	No	None	Yes	None	No	None	No	2012
337	4	Male	1	0	1	Picture	2	Student	Primary	Participant	0	0	Other relative	No	No	No	Yes	Regularly	No	None	Yes	None	No	None	No	2012
337	4	Male	1	0	1	Picture	2	Student	Primary	Participant	0	0	Other relative	No	No	No	Yes	Regularly	No	None	Yes	None	No	None	No	2012
337	4	Male	1	0	1	Picture	2	Student	Primary	Participant	0	0	Other relative	No	No	No	Yes	Regularly	No	None	Yes	None	No	None	No	2012
337	4	Male	1	0	1	Picture	2	Student	Adult	Participant	0	0	Other relative	No	No	No	Yes	Regularly	No	None	Yes	None	No	None	No	2012
337	4	Male	1	0	1	Picture	2	Student	Primary	Participant	0	0	Other relative	No	No	No	Yes	Regularly	No	None	Yes	None	No	None	No	2012
337	4	Male	1	0	1	Picture	2	Student	Primary	Participant	0	0	Sibling	No	No	No	Yes	Regularly	No	None	Yes	None	No	None	No	2012
337	4	Male	1	0	1	Picture	2	Student	Primary	Participant	0	0	Sibling	No	No	No	Yes	Regularly	No	None	Yes	None	No	None	No	2012
337	4	Male	1	0	1	Picture	2	Student	Primary	Participant	0	0	Other relative	No	No	No	Yes	Regularly	No	None	Yes	None	No	None	No	2012
337	4	Male	1	0	1	Picture	2	Student	Primary	Participant	0	0	Other relative	No	No	No	Yes	Regularly	No	None	Yes	None	No	None	No	2012
337	4	Male	1	0	1	Picture	2	Student	Primary	Participant	0	0	Sibling	No	No	No	Yes	Regularly	No	None	Yes	None	No	None	No	2012
337	4	Male	1	0	1	Picture	2	Student	Primary	Participant	0	0	Other relative	No	No	No	Yes	Regularly	No	None	Yes	None	No	None	No	2012
337	4	Male	1	0	1	Picture	2	Student	Secondary	Participant	0	0	Other relative	No	No	No	Yes	Regularly	No	None	Yes	None	No	None	No	2012
337	4	Male	1	0	1	Picture	2	Student	Primary	Participant	0	0	Sibling	No	No	No	Yes	Regularly	No	None	Yes	None	No	None	No	2012
337	4	Male	1	0	1	Picture	2	Student	Secondary	Participant	0	0	Other relative	No	No	No	Yes	Regularly	No	None	Yes	None	No	None	No	2012
337	4	Male	1	0	1	Picture	2	Student	Pre-School	Participant	0	0	Other relative	No	No	No	Yes	Regularly	No	None	Yes	None	No	None	No	2012
337	4	Male	1	0	1	Picture	2	Student	Primary	Participant	0	0	Other relative	No	No	No	Yes	Regularly	No	None	Yes	None	No	None	No	2012
337	4	Male	1	0	1	Picture	2	Student	Pre-School	Participant	0	0	Other relative	No	No	No	Yes	Regularly	No	None	Yes	None	No	None	No	2012
337	4	Male	1	0	1	Picture	2	Student	Older	Participant	0	0	Sibling	No	No	No	Yes	Regularly	No	None	Yes	None	No	None	No	2012
340	5	Male	1	0	1	Picture	2	Other	Adult	Participant	0	0	Spouse	No	Yes	Yes	Yes	Regularly	No	none	Yes	none	No	none	no	2012
340	5	Male	1	0	1	Picture	2	Other	Older	Participant	0	0	Offspring	No	No	No	Yes	Regularly	No	none	Yes	none	No	none	no	2012
340	5	Male	1	0	1	Picture	2	Other	Adult	Participant	0	0	Offspring	No	Yes	No	Yes	Regularly	No	none	Yes	none	No	none	no	2012
340	5	Male	1	0	1	Picture	2	Other	Pre-School	Participant	0	0	Offspring	Yes	Yes	No	Yes	Daily	No	none	Yes	none	No	none	no	2012
340	5	Male	1	0	1	Picture	2	Other	Adult	Participant	0	0	Offspring	Yes	No	No	Yes	Daily	No	none	Yes	none	No	none	no	2012
340	5	Male	1	0	1	Picture	2	Other	Adult	Participant	0	0	Offspring	No	Yes	No	Yes	Regularly	No	none	Yes	none	No	none	no	2012
342	3	Female	1	1	1	Picture	0	Pre-School	Primary	Shadow	1	1	Sibling	Yes	Yes	Yes	Yes	Daily	No	None	Yes	None	No	None	No	2011
342	3	Female	1	1	1	Picture	0	Pre-School	Primary	Shadow	1	1	Sibling	Yes	Yes	Yes	Yes	Daily	No	None	Yes	None	No	None	No	2011
342	3	Female	1	1	1	Picture	0	Pre-School	Pre-School	Shadow	1	1	Parent	Yes	Yes	No	Yes	Daily	No	None	Yes	None	No	None	No	2011
346	5	Female	1	1	0	Picture	3	Unemployed	Adult	Participant	0	0	Offspring	No	Yes	Yes	Yes	Daily	No	None	Yes	None	No	None	No comment	2011
346	5	Female	1	1	0	Picture	3	Unemployed	Primary	Participant	0	0	Offspring	Yes	Yes	Yes	Yes	Daily	No	None	Yes	None	No	None	No comment	2011
346	5	Female	1	1	0	Picture	3	Unemployed	Adult	Participant	0	0	Offspring	No	Yes	Yes	Yes	Daily	No	None	Yes	None	No	None	No comment	2011
346	5	Female	1	1	0	Picture	3	Unemployed	Adult	Participant	0	0	Offspring	No	Yes	Yes	Yes	Daily	No	None	Yes	None	No	None	No comment	2011
346	5	Female	1	1	0	Picture	3	Unemployed	Secondary	Participant	0	0	Offspring	No	Yes	Yes	Yes	Daily	No	None	Yes	None	No	None	No comment	2011
346	5	Female	1	1	0	Picture	3	Unemployed	Pre-School	Participant	0	0	Offspring	Yes	Yes	Yes	Yes	Daily	No	None	Yes	None	No	None	No comment	2011
346	5	Female	1	1	0	Picture	3	Unemployed	Primary	Participant	0	0	Offspring	Yes	Yes	Yes	Yes	Daily	No	None	Yes	None	No	None	No comment	2011
346	5	Female	1	1	0	Picture	3	Unemployed	Infant	Participant	0	0	Offspring	No	No	No	Yes	Daily	No	None	Yes	None	No	None	No comment	2011
347	5	Male	1	1	0	Picture	2	Casual Laborour	Infant	Participant	0	0	Sibling	Yes	No	No	Yes	Daily	No	None	Yes	None	No	None	No	2011
347	5	Male	1	1	0	Picture	2	Casual Laborour	Adult	Participant	0	0	Other relative	Yes	No	No	Yes	Daily	No	None	Yes	None	No	None	No	2011
347	5	Male	1	1	0	Picture	2	Casual Laborour	Secondary	Participant	0	0	Other relative	No	No	No	Yes	Daily	No	None	Yes	None	No	None	No	2011
348	6	Male	1	0	0	Picture	0	Unemployed	Secondary	Shadow	1	1	Other relative	No	No	No	Missing	Missing	No	None	Yes	None	No	None	No	2012
348	6	Male	1	0	0	Picture	0	Unemployed	Adult	Shadow	1	1	Spouse	No	No	No	No	Missing	No	None	Yes	None	No	None	No	2012
348	6	Male	1	0	0	Picture	0	Unemployed	Primary	Shadow	1	1	Other relative	No	No	No	Yes	Regularly	No	None	Yes	None	No	None	No	2012
348	6	Male	1	0	0	Picture	0	Unemployed	Secondary	Shadow	1	1	Other relative	No	No	No	Yes	Daily	No	None	Yes	None	No	None	No	2012
348	6	Male	1	0	0	Picture	0	Unemployed	Secondary	Shadow	1	1	Other relative	No	No	No	No	Missing	No	None	Yes	None	No	None	No	2012
348	6	Male	1	0	0	Picture	0	Unemployed	Older	Shadow	1	1	Offspring	No	No	No	No	Missing	No	None	Yes	None	No	None	No	2012
348	6	Male	1	0	0	Picture	0	Unemployed	Adult	Shadow	1	1	Other relative	No	No	No	Yes	Rarely	No	None	Yes	None	No	None	No	2012
348	6	Male	1	0	0	Picture	0	Unemployed	Secondary	Shadow	1	1	Other relative	No	No	No	Yes	Regularly	No	None	Yes	None	No	None	No	2012
350	5	Male	1	0	0	Picture	0	Casual Laborour	Primary	Shadow	1	1	Offspring	No	No	No	Yes	Daily	No	None	Yes	None	Yes	I work at the quarry so I had to leave my work to go and ask the participant those he had shaken hands with.	No	2011
350	5	Male	1	0	0	Picture	0	Casual Laborour	Primary	Shadow	1	1	Offspring	No	No	No	Yes	Daily	No	None	Yes	None	Yes	I work at the quarry so I had to leave my work to go and ask the participant those he had shaken hands with.	No	2011
350	5	Male	1	0	0	Picture	0	Casual Laborour	Adult	Shadow	1	1	Offspring	No	No	No	Yes	Daily	No	None	Yes	None	Yes	I work at the quarry so I had to leave my work to go and ask the participant those he had shaken hands with.	No	2011
350	5	Male	1	0	0	Picture	0	Casual Laborour	Adult	Shadow	1	1	Offspring	No	No	No	Yes	Daily	No	None	Yes	None	Yes	I work at the quarry so I had to leave my work to go and ask the participant those he had shaken hands with.	No	2011
350	5	Male	1	0	0	Picture	0	Casual Laborour	Pre-School	Shadow	1	1	Offspring	No	No	No	Yes	Daily	No	None	Yes	None	Yes	I work at the quarry so I had to leave my work to go and ask the participant those he had shaken hands with.	No	2011
350	5	Male	1	0	0	Picture	0	Casual Laborour	Adult	Shadow	1	1	Offspring	No	No	No	Yes	Daily	No	None	Yes	None	Yes	I work at the quarry so I had to leave my work to go and ask the participant those he had shaken hands with.	No	2011
350	5	Male	1	0	0	Picture	0	Casual Laborour	Older	Shadow	1	1	Offspring	No	No	No	Yes	Daily	No	None	Yes	None	Yes	I work at the quarry so I had to leave my work to go and ask the participant those he had shaken hands with.	No	2011
350	5	Male	1	0	0	Picture	0	Casual Laborour	Adult	Shadow	1	1	Spouse	No	Yes	Yes	Yes	Daily	No	None	Yes	None	Yes	I work at the quarry so I had to leave my work to go and ask the participant those he had shaken hands with.	No	2011
350	5	Male	1	0	0	Picture	0	Casual Laborour	Pre-School	Shadow	1	1	Offspring	No	No	No	Yes	Daily	No	None	Yes	None	Yes	I work at the quarry so I had to leave my work to go and ask the participant those he had shaken hands with.	No	2011
350	5	Male	1	0	0	Picture	0	Casual Laborour	Adult	Shadow	1	1	Offspring	No	No	No	Yes	Daily	No	None	Yes	None	Yes	I work at the quarry so I had to leave my work to go and ask the participant those he had shaken hands with.	No	2011
350	5	Male	1	0	0	Picture	0	Casual Laborour	Pre-School	Shadow	1	1	Offspring	No	No	No	Yes	Daily	No	None	Yes	None	Yes	I work at the quarry so I had to leave my work to go and ask the participant those he had shaken hands with.	No	2011
352	4	Female	1	1	1	Picture	1	Unemployed	Adult	Participant	0	0	Other relative	No	No	No	Yes	Regularly	No	None	Yes	None	No	None	No	2011
352	4	Female	1	1	1	Picture	1	Unemployed	Infant	Participant	0	0	Other relative	Yes	No	No	Yes	Daily	No	None	Yes	None	No	None	No	2011
352	4	Female	1	1	1	Picture	1	Unemployed	Primary	Participant	0	0	Other relative	No	No	No	Yes	Daily	No	None	Yes	None	No	None	No	2011
352	4	Female	1	1	1	Picture	1	Unemployed	Secondary	Participant	0	0	Other relative	Yes	No	No	Yes	Daily	No	None	Yes	None	No	None	No	2011
352	4	Female	1	1	1	Picture	1	Unemployed	Secondary	Participant	0	0	Other relative	No	No	No	Yes	Daily	No	None	Yes	None	No	None	No	2011
352	4	Female	1	1	1	Picture	1	Unemployed	Older	Participant	0	0	Other relative	Yes	No	No	Yes	Daily	No	None	Yes	None	No	None	No	2011
352	4	Female	1	1	1	Picture	1	Unemployed	Infant	Participant	0	0	Other relative	Yes	No	No	Yes	Daily	No	None	Yes	None	No	None	No	2011
352	4	Female	1	1	1	Picture	1	Unemployed	Primary	Participant	0	0	Other relative	No	No	No	Yes	Daily	No	None	Yes	None	No	None	No	2011
352	4	Female	1	1	1	Picture	1	Unemployed	Primary	Participant	0	0	Spouse	No	Yes	Yes	Yes	Daily	No	None	Yes	None	No	None	No	2011
353	6	Male	1	1	1	Picture	1	Other	Adult	Participant	0	0	Missing	No	Missing	Missing	No	Missing	No	None	Yes	None	No	None	No	2011
[truncated: 8,043 more rows]
