# Supplementary material for: Quantifying Age-Related Rates of Social Contact Using Diaries in a Rural Coastal Population of Kenya
Source: PLoS One. 2014 Aug 15;9(8):e104786. doi: 10.1371/journal.pone.0104786 (PMC4134222; doi:10.1371/journal.pone.0104786)
Supplement: Text S3 — Data dictionary. (CSV) [file pone.0104786.s008.csv]

Variable	Description	Code
csid	Study ID
diary_type	Type of diary	1=Picture
		2=Text
diary_keeper	Diary Keeper	1=Self
		2=Shadow
age_class_part	Age class of participant	1= <1
		2= 1-5
		3= 6-14
		4= 15-19
		5= 20-49
		6= >=50
sex	Sex of participant	1=Female
		2=Male
age_class_cont	Age class of contact	1= <1
		2= 1-5
		3= 6-14
		4= 15-19
		5= 20-49
		6= >=50
day	Day of the week	0= Weekend
		1= Weekday
part_educ_stat	Number of years participant has beeen to school	0= None
		1= 1-4
		2= 5-8
		3= 9-12
		4= >12
		9= Does not know
part_job	Participant's job	0= Unemployed
		1= Pre-student
		2= Student
		5= Casual labourer
shadow_present	Presence of a shadow	0= No
		1= Yes
shadow_num	Number of shadows	0= 0
		1= 1
		2= 2
fam_rel	Relationship to participant
		1= Parent
		2= Sibling
		3= Offspring
		4= Spouse
		5= Other relative
		6= Other
share_hh	Shared household	0= No
		1= Yes
same_room	Shared sleeping room	0= No
		1= Yes
share_bed	Shared bed	0= No
		1= Yes
ever_met	Ever met the contacted person before?	0= No
		1= Yes
how_often	How often do you meet the contacted person?
difficulties_filling_diary	Did you have any difficulties in filling in the diary?	0= No
		1= Yes
difficulty_comments	What difficulties did you face?
record_all_contacts	Did you record all contacts?	0= No
		1= Yes
record_contacts_comments	Any comments on why not all contacts were recorded?
behaviour_change	Did you experience any behavior change?	0= No
		1= Yes
behaviour_change_comments
other_comments	Any other comments?
loc_stat	Residence	0= Rural
		1=Urban
season	Season of the year	0= Dry
		1= Wet
dok_year	Year of keeping diary	2011
		2012
